# Supplementary material for: The main oxidative inactivation pathway of the plant hormone auxin
Source: Nat Commun. 2021 Nov 22;12:6752. doi: 10.1038/s41467-021-27020-1 (PMC8608799; doi:10.1038/s41467-021-27020-1)
Supplement: Supplementary file 4 — Source Data [file 41467_2021_27020_MOESM4_ESM.xlsx]

## Sheet: Fig.2b
		Fig. 2b
		Primary root length(mm)
	Symbols	WT	DD	D1	IA_UG	IA_UG_DD	GH3	KKI 10	KKI 1
		WT	dao1dao2	dao1-1	iamt1 ugt84b1	iamt1 idao1 dao2 ugt84b1	gh3 sept	WT treated with 10 uM KKI	WT treated with 1 uM KKI
	1	38.05	48.91	55.355	48.867	50.045	13.105	4.843	17.603
	2	32.438	36.388	54.76	48.676	49.086	10.19	12.361	23.506
	3	25.028	42.215	51.797	48.307	45.363	9.901	13.088	17.196
	4	29.697	34.968	48.141	47.217	44.556	9.443	10.111	17.923
	5	26.718	37.29	47.92	45.87	44.45	9.069	11.772	21.662
	6	35.341	39.344	47.308	45.653	44.354	9.046	10.011	22.593
	7	29.628	38.318	46.877	44.477	44.341	8.601	13.183	20.88
	8	37.404	36.905	46.803	43.728	44.253	8.391	6.848	18.245
	9	36.863	31.789	46.551	43.531	44.216	8.183	5.164	20.67
	10	37.906	42.112	46.535	42.83	43.752	8.042	13.569	21.261
	11	44.487	44.587	46.472	42.557	43.022	7.971	13.247	25.251
	12	37.738	39.861	45.924	41.67	42.738	7.951	11.083	24.65
	13	35.536	40.813	44.974	41.032	42.214	7.704	11.832	28.401
	14	37.475	34.013	44.899	40.352	42.179	7.389	12.629	19.499
	15	33.617	37.981	44.592	40.345	41.762	7.141	9.047	24.351
	16	41.425	30.953	43.569	40.274	41.365	7.026	11.623	23.079
	17	30.071	33.732	42.845	39.98	41.215	6.944	7.23	21.627
	18	33.766	30.129	42.72	39.946	41.021	6.905	11.858	22.475
	19	36.494	37.123	42.471	39.906	40.764	6.692	11.563	21.587
	20	38.561	36.243	41.865	39.834	40.566	6.608	10.996	24.166			All Pairwise Multiple Comparison Procedures (Tukey Test):
	21	48.603	37.27	41.865	39.487	40.527	6.586	6.939	25.312			Comparison	Diff of Means	P
	22	34.661	28.361	41.779	39.222	40.396	6.475	7.735	26.11			D1 vs. GH3	34.16	<0.001
	23	42.515	37.481	41.608	39.151	40.347	6.45	11.807	18.595			D1 vs. KKI 10	31.815	<0.001
	24	35.663	36.753	41.285	39.12	40.246	6.394	11.172	27.912			D1 vs. KKI 1	17.851	<0.001
	25	40.08	42.333	39.547	38.898	40.166	6.32	10.144	20.717			D1 vs. WT	3.474	0.002
	26	39.879	36.401	39.471	38.701	40.088	6.047	10.313	25.032			D1 vs. IA_UG	2.598	0.054
	27	41.127	27.406	39.223	38.539	40.013	6.038	10.177	24.652			D1 vs. DD	2.204	0.186
	28	35.012	32.342	39.101	38.336	39.639	5.836	5.381	23.643			D1 vs. IA_UG_DD	1.7	0.504
	29	37.929	41.134	38.533	38.307	38.793	5.748	7.641	27.43			IA_UG_DD vs. GH3	32.46	<0.001
	30	41.692	36.645	38.5	38.113	38.766	5.725	8.204	30.121			IA_UG_DD vs. KKI 10	30.115	<0.001
	31	28.236	37.096	38.31	38.047	38.599	5.704	6.656	21.752			IA_UG_DD vs. KKI 1	16.151	<0.001
	32	37.197	39.857	38.154	37.924	38.189	5.227	10.645	33.494			IA_UG_DD vs. WT	1.774	0.394
	33	38.614	45.201	38.144	37.624	38.156	5.173	4.639	22.197			IA_UG_DD vs. IA_UG	0.898	0.959
	34	34.229	39.261	37.807	37.212	37.997	5.049	10.786	25.426			IA_UG_DD vs. DD	0.504	0.999
	35	24.84	34.568	37.586	36.947	37.71	4.974	4.678	20.803			DD vs. GH3	31.956	<0.001
	36	38.87	42.13	37.471	36.859	37.557	4.961	6.782	23.274			DD vs. KKI 10	29.611	<0.001
	37	42.293	43.012	37.217	36.773	37.524	4.798	6.466	26.525			DD vs. KKI 1	15.647	<0.001
	38	37.764	39.871	37.01	36.567	37.497	4.76	7.013	26.84			DD vs. WT	1.27	0.804
	39	40.006	29.983	36.754	36.108	37.3	4.712	7.251	23.707			DD vs. IA_UG	0.393	1
	40	46.091	41.9	36.393	36.057	37.16	4.644	8.617	16.275			IA_UG vs. GH3	31.563	<0.001
	41	47.692	34.503	35.095	35.886	36.663	4.613	6.392	28.014			IA_UG vs. KKI 10	29.218	<0.001
	42	43.575	34.223	34.245	35.754	36.555	4.385	7.854	20.492			IA_UG vs. KKI 1	15.254	<0.001
	43	47.128	42.22	34.203	35.362	36.339	4.369	4.521	22.451			IA_UG vs. WT	0.876	0.966
	44	34.085	45.495	34.128	35.144	36.269	4.365	7.132	21.868			WT vs. GH3	30.686	<0.001
	45	47.529	31.834	34.065	35.103	36.224	4.1	5.794	21.475			WT vs. KKI 10	28.341	<0.001
	46	39.834	36.616	33.073	35.063	36.199	4.053	7.759	21.25			WT vs. KKI 1	14.377	<0.001
	47	31.757	41.403	32.932	34.613	36.195	3.987	8.676	21.958			KKI 1 vs. GH3	16.309	<0.001
	48	39.899	45.899	32.887	34.431	35.882	3.932	9.837	18.906			KKI 1 vs. KKI 10	13.964	<0.001
	49	32.819	34.871	32.351	33.635	35.468	3.672	7.214	19.998			KKI 10 vs. GH3	2.345	0.152
	50	35.777	45.763	30.362	33.202	35.086	3.64	4.836	11.607
	51	39.247	42.391	26.102	32.712	34.867		6.529
	52	25.983	36.362		32.686	34.86		4.693
	53	30.471	38.34		32.589	34.291		6.131
	54	26.955	39.251		32.441	33.389
	55	30.261	42.971		31.552	32.53
	56	44.784	40.286		30.778	32.445
	57	42.071	41.848		30.327	32.16
	58	47.343	46.604		30.168	32.102
	59	36.179			30.131	31.389
	60				30.006	31.357
	61				29.912	31.047
	Average	37.0667	38.3372	40.5408	37.9433	38.8401	6.38078	8.72589	22.6892	mm
	SD	5.98521	4.77465	6.1022	4.82748	4.27874	1.99018	2.72099	3.80797
	n=	59	58	51	61	61	50	53	50
												61

## Sheet: Fig.2c
		Fig. 2c
		IAA (pmol/g F.W.)						oxIAA (pmol/g F.W.)
		WT	iamt1 ugt84b1	dao1 dao2	iamt1 ugt84b1 dao1 dao2	gh3-sept		WT	iamt1 ugt84b1	dao1 dao2	iamt1 ugt84b1 dao1 dao2	gh3-sept
	Symbols	WT	IA_UG	DD	IA_UG_DD	GH3	Symbols	WT	IA_UG	DD	IA_UG_DD	GH3
		65.2799	78.781	69.6711	71.4613	118.03		295.445	354.976	10.9948	11.0476	134.428
		68.0699	71.7008	64.2426	75.1754	101.307		214.979	260.631	11.2454	12.7035	141.826
		68.1186	59.1492	65.0107	76.296	115.301		319.874	190.743	12.9592	12.8574	126.969
								282.185	190.758	10.7244	18.2008	96.7773
	Average	67.1561	69.877	66.3081	74.3109	111.546		278.121	249.277	11.481	13.7023	125
	SD	1.62505	9.94219	2.9376	2.53063	8.97147		54.8857	82.4192	1.0692	1.00345	7.42828
		All Pairwise Multiple Comparison Procedures (Tukey Test):						All Pairwise Multiple Comparison Procedures (Tukey Test):
		Comparison		Diff of Means	P			Comparison		Diff of Means	P
		GH3 vs. DD		45.24	<0.001			WT vs. DD		266.64	<0.001
		GH3 vs. WT		44.39	<0.001			WT vs. IA_UG_DD		264.418	<0.001
		GH3 vs. IA_UG		41.67	<0.001			WT vs. GH3		153.118	<0.001
		GH3 vs. IA_UG_DD		37.233	<0.001			WT vs. IA_UG		28.843	0.855
		IA_UG_DD vs. DD		8.007	0.55			IA_UG vs. DD		237.798	<0.001
		IA_UG_DD vs. WT		7.157	0.643			IA_UG vs. IA_UG_DD		235.575	<0.001
		IA_UG_DD vs. IA_UG		4.437	0.903			IA_UG vs. GH3		124.275	0.005
		IA_UG vs. DD		3.57	0.953			GH3 vs. DD		113.522	0.011
		IA_UG vs. WT		2.72	0.982			GH3 vs. IA_UG_DD		111.3	0.012
		WT vs. DD		0.85	1			IA_UG_DD vs. DD		2.223	1

## Sheet: Fig.2d
Fig. 2d
	IAA (pmol/g F.W.)				IAA-Asp (pmol/g F.W.)			IAA-Glu (pmol/g F.W.)				oxIAA (pmol/g F.W.)
	mock	IAA 0.2	IAA 0.2+KKI 30		mock_Asp	IAA 0.2_Asp	IAA+KKI_Asp	mock_Glu	IAA 0.2_Glu	IAA+KK_Glu		mock	IAA 0.2	IAA 0.2+KKI 30
	61.9451	85.7689	144.391		9.8192	101.232	2.50804	6.84893	31.6006	2.51081		457.256	1279.87	569.758
	58.4365	74.5949	152.731		10.8877	74.2503	2.27789	7.12244	22.153	2.62951		467.751	840.418	604.073
	67.1267	82.0614	141.732		11.3582	70.9895	3.33079	7.66775	26.1177	2.83033		553.965	955.318	579.984
	59.8479	84.4646	135.86		11.101	73.2809	2.67047	7.71372	24.7955	2.502		510.291	1081.77	670.606
Average	61.839	81.7225	143.679		10.7915	79.9381	2.69679	7.33821	26.1667	2.61816		497.316	1039.34	606.105
SD	3.80841	4.99364	7.00871		0.676168	14.2614	0.452308	0.422512	3.97992	0.152933		44.1828	188.224	45.3427
All Pairwise Multiple Comparison Procedures (Tukey Test):	Comparison	Diff of Means	P		Comparison	Diff of Means	P	Comparison	Diff of Means	P		Comparison	Diff of Means	P
	IAA 0.2+KKI 30 vs. mock	81.835	<0.001		IAA 0.2_Asp vs. IAA+KKI_Glu	77.32	<0.001	IAA 0.2_Glu vs. mock_Asp	15.375	0.022		IAA 0.2 vs. mock	9.455	<0.001
	IAA 0.2+KKI 30 vs. IAA 0.2	61.958	<0.001		IAA 0.2_Asp vs. IAA+KKI_Asp	77.24	<0.001	mock_Asp vs. IAA+KKI_Glu	8.175	0.428		IAA 0.2 vs. IAA 0.2+KKI 30	7.557	0.001
	IAA 0.2 vs. mock	19.877	0.002		IAA 0.2_Asp vs. mock_Glu	72.6	<0.001	mock_Asp vs. IAA+KKI_Asp	8.095	0.439		IAA 0.2+KKI 30 vs. mock	1.898	0.409
					IAA 0.2_Asp vs. mock_Asp	69.145	<0.001	mock_Asp vs. mock_Glu	3.455	0.963
					IAA 0.2_Asp vs. IAA 0.2_Glu	53.77	<0.001	mock_Glu vs. IAA+KKI_Glu	4.72	0.874
					IAA 0.2_Glu vs. IAA+KKI_Glu	23.55	<0.001	mock_Glu vs. IAA+KKI_Asp	4.64	0.882
					IAA 0.2_Glu vs. IAA+KKI_Asp	23.47	<0.001	IAA+KKI_Asp vs. IAA+KKI_Glu	0.08	1
					IAA 0.2_Glu vs. mock_Glu	18.83	0.004
	oxIAA-Asp (pmol/g F.W.)				oxIAA-Glu (pmol/g F.W.)				DioxIAA (pmol/g F.W.)
	mock	IAA 0.2	IAA 0.2+KKI 30		mock	IAA 0.2	IAA 0.2+KKI 30		mock	IAA 0.2	IAA 0.2+KKI 30
	99.601	247.917	13.7194		140.203	415.643	40.8476		326.888	1472.51	555.129
	100.94	224.38	12.8507		141.954	314.168	45.6574		379.218	1097.6	582.359
	116.827	193.743	18.3886		156.505	304.141	53.441		388.387	1022.42	536.192
	113.899	239.495	12.82		166.697	373.454	45.3496		387.905	1155.23	588.061
Average	107.817	226.384	14.4447		107.817	226.384	14.4447		107.817	226.384	14.4447
SD	8.81209	23.8402	2.66212		12.5783	52.3842	5.22927		29.4442	197.992	24.2193
All Pairwise Multiple Comparison Procedures (Tukey Test):	Comparison	Diff of Means	P		Comparison	Diff of Means	P		Comparison	Diff of Means	P
	IAA 0.2 vs. IAA 0.2+KKI 30	28.725	<0.001		IAA 0.2 vs. IAA 0.2+KKI 30	19.554	<0.001		IAA 0.2+KKI 30 vs. mock	14.025	<0.001
	IAA 0.2 vs. mock	16.07	<0.001		IAA 0.2 vs. mock	12.833	<0.001		IAA 0.2+KKI 30 vs. IAA 0.2	10.678	<0.001
	mock vs. IAA 0.2+KKI 30	12.655	<0.001		mock vs. IAA 0.2+KKI 30	6.721	0.003		IAA 0.2 vs. mock	3.347	0.097

## Sheet: Fig.2e
	Fig. 2e [13C6]IAA feeding experiment.
	[13C6]oxIAA and [13C6] dioxIAA were measured after incubation of 7-d-old WT, dao1dao2, and gh3-sept seedlings with 0.2 μM [13C6] IAA for 20 h.
		oxIAA (12C-endogenous)				13C-oxIAA (exogenous)
		WT	dao1dao2	gh3-sept		WT	dao1dao2	gh3-sept
	pmol/gFW	542.7	16.1	204.6		2393.6	0	21
		555.8	13.3	153.5		2854.5	0.1	22.9
		503.5	16.4	182.7		2001.9	1.4	21.6
		397.9	13.5	154.9		1927.2	0	23.4
	Average	499.975	14.825	173.925		2294.3	0.375	22.225
	SD	71.5858	1.65202	24.4751		425.811	0.684957	1.11467
	All Pairwise Multiple Comparison Procedures (Tukey Test):	Comparison	Diff of Means	P		Comparison	Diff of Means	P
		WT vs. dao1dao2	485.15	<0.001		WT vs. dao1dao2	2293.93	<0.001
		WT vs. gh3-sept	326.05	<0.001		WT vs. gh3-sept	2272.07	<0.001
		gh3-sept vs. dao1dao2	159.1	0.002		gh3-sept vs. dao1dao2	21.85	0.991
		DioxIAA (12C-endogenous)				13C-DioxIAA (exoginous)
		WT	dao1dao2	gh3-sept		WT	dao1dao2	gh3-sept
	pmol/gFW	226.5	12	77.2		1377.6	0.974198	15.2237
		249.1	9.5	50.4		1707.5	1.33047	13.1227
		230.9	12.3	64.8		1273.3	2.95657	14.5956
		195.3	11.6	93.6		1167.6	2.57349	18.4078
	Average	225.45	11.35	71.5		1381.5	1.95868	15.3375
		22.3543	1.26623	18.3576		233.632	0.955271	2.22824
	All Pairwise Multiple Comparison Procedures (Tukey Test)	Comparison	Diff of Means	P		Comparison	Diff of Means	P
		WT vs. dao1dao2	214.1	<0.001		WT vs. dao1dao2	1379.53	<0.001
		WT vs. gh3-sept	153.95	<0.001		WT vs. gh3-sept	1366.17	<0.001
		gh3-sept vs. dao1dao2	60.15	0.002		gh3-sept vs. dao1dao2	13.35	0.989

## Sheet: Fig. 3a
	Fig. 3a
	AtDAO1 kinetic parameter for IAA-Glu
		AtDAO1 V1	AtDAO1 V1'	AtDAO1 V1""	Average	SD
	IAA-Glu (μM)	μmol/min/mg	μmol/min/mg	μmol/min/mg	μmol/min/mg
	100	5.88956	6.46536	6.29399	6.2163	0.295653
	50	5.83083	5.58975	5.2064	5.54233	0.314902
	30	5.27989	5.73151	5.00618	5.33919	0.366281
	20	4.10403	4.78441	4.85731	4.58191	0.415466
	15	4.57193	5.57855	3.87053	4.67367	0.858539
	10	3.23608	3.45515	4.63496	3.77539	0.75242
	8	2.00014	2.18218	3.34784	2.51005	0.731235
		Value	Std. Error
	Vmax	6.8225	0.3779	μmol/min/mg
	Km	9.3641	1.8074	μM
					1/S	1/V
					0.01	0.160867
					0.02	0.18043
					0.0333333	0.187294
					0.05	0.218249
					0.0666667	0.213965
					0.1	0.264873
					0.125	0.398398
					R² = 0.8575

## Sheet: Fig.3b
	Fig. 3b in vivo conversion of IAA-Asp-DM to IAA.
		IAA-Asp (12C-endopgenous)			D2-IAA-Asp
		WT	ilr1ill2iar3ill3		WT	ilr1ill2iar3ill3
	pmol/g.Fresh weight	4.8	5.5		46.7	65.5
		5.3	10.9		66.9	51.4
		4.3	4.2		56.5	59.3
		5.9	6.6		60.4	51.6
	Average	5.075	6.8		57.625	56.95
	SD	0.684957	2.90402		8.45276	6.78356
	Student's t-test	Two-tailed P-value = 0.278			Two-tailed P-value = 0.934
		IAA (12C-endopgenous)			D2-IAA
		WT	ilr1ill2iar3ill3		WT	ilr1ill2iar3ill3
	pmol/g.Fresh weight	31.3	42.3		16.44	0.46
		36.4	45.4		19.1	0.12
		41	46.5		22.79	1
		39.5	41.8		24.14	0.04
	Average	37.05	44		20.6175	0.405
	SD	4.28525	2.30507		3.50628	0.436463
	Student's t-test	Two-tailed P-value = 0.0289			Two-tailed P-value = 0.0000268

## Sheet: Fig. 3d
Fig.3d	WT					dao1-1					dao1dao2					35S::DAO1					iar3 dao1-1					ilr1 dao1-1					All Pairwise Multiple Comparison Procedures (Tukey Test):
(μM)	0	10	20	50		0	10	20	50		0	10	20	50		0	10	20	50		0	10	20	50		0	10	20	50		Comparison	Diff of Means	P
root length (mm)	15.84	15.31	18.21	11.09		13.27	8.45	6.94	4.3		13.48	7.64	6.55	3.34		17.9	17.82	15.11	16.93		12.74	10.28	6.79	4.35		16.49	13.17	15.41	12.29		I1D (20) vs. I3D (50)	78.95	<0.001
	14.26	15.14	16.86	11.8		14.04	8.74	6.13	3.61		15.05	9.85	6.24	3.21		14.99	17.63	15.68	16.84		13.12	10.6	6.48	3.65		14.43	12.72	15.65	15.05		I1D (20) vs. DD (50)	78.1	<0.001
	15.28	16.14	14.01	13.42		12.27	9.05	5.98	3.91		14.46	7.91	5.5	3.55		16.5	18.49	15.54	15.17		14.73	9.96	8.43	3.74		11.57	13.96	14.54	15.37		I1D (20) vs. D1 (50)	78	<0.001
	16.4	13.4	14.94	11.55		13.13	7.54	6.81	3.89		15.12	7.44	6.65	4.67		16.59	19.54	16.57	15.15		12.05	11.57	6.12	3.21		14.3	17.25	12.94	15.33		I1D (20) vs. D1 (20)	57.95	<0.001
	17.08	15.54	14.6	13.14		13.09	10.53	6.65	3.7		13.32	8.2	7.25	3.47		17.67	17.12	19.72	16.37		12.93	9.61	5.9	3.76		14.48	13.22	12.49	11.19		I1D (20) vs. DD (20)	57.55	<0.001
	16.34	14.02	14.89	13.85		14.17	8.13	6.33	4.32		13.32	7.72	6.94	3.64		15.6	16.32	17.58	18.46		15.34	7.79	7.46	2.54		13.86	15.12	15.85	12.4		I1D (20) vs. I3D (20)	54.85	<0.001
	17.95	14.56	13.69	15.1		13.53	8.67	6.95	4.15		15.52	9.3	7.68	4.33		18.47	18.37	16.64	16.7		15.11	9.07	7.96	3.71		13.62	15.27	15.6	14.98		I1D (20) vs. D1 (10)	44.25	<0.001
	14.08	14.92	15.66	11.96		13.31	8	6.84	4.22		12.76	8.77	6.17	3.5		18.19	18.58	17.96	12.9		14.9	8.03	7.1	3.79		11.94	14.27	15.43	13.99		I1D (20) vs. DD (10)	42.05	<0.001
	14.5	15.23	12.32	13.36		15.11	8.4	6.72	3.51		10.07	9.68	5.26	3.84		17.07	15.09	15.27	18.51		12.2	7.3	8.89	4.01		15.51	16.24	15.32	14.24		I1D (20) vs. I3D (10)	41.45	<0.001
	15.62	15.3	14.21	14.78		15.43	8.09	6.01	3.53		13.85	8.33	7.77	4.77		21.73	14.06	15.51	12.58		11.31	8.24	7	4.02		14.11	13.17	16.49	13.28		I1D (20) vs. WT (50)	24.45	<0.001
	14.77	15.62	14.57	14.01		13.52	7.66	5.94	4.81		12.17	8.36	6.58	3.77		14.83	18.99	15.82	16.51		13.23	10.82	7.68	4.19		15.59	14.26	14.45	13.86		I1D (20) vs. 35S (50)	18.65	<0.001
	15.97	14.27	17.53	14.77		13.89	8.48	6.56	4.35		12.01	9.03	7.2	3.85		19.9	19.79	16.03	18.58		13.47	7.73	7.79	3.25		13.54	12.69	15.73	12.82		I1D (20) vs. WT (10)	14.2	<0.001
	15.45	12.93	13.26	11.99		12.45	8.1	6.72	4.02		14.91	8.95	6.51	4.53		16.4	17.93	13.68	16.96		12.73	9.72	6.71	4.07		13.26	16.26	15.88	15.72		I1D (20) vs. 35S (20)	13.5	<0.001
	13.39	15.87	13.25	11.34		11.21	8.33	5.84	4.17		12.43	7.9	7.12	4.26		17.66	18.62	18.27	17.85		15.5	8.06	9.15	4.48		14.35	16.06	15.44	11.74		I1D (20) vs. WT (20)	12.9	<0.001
	15.85	11.71	12.79	13.59		12.28	7.93	6.81	3.22		10.27	9.74	6.8	4.37		20.75	16.02	17.03	15.03		13.62	9.24	7.38	3.82		14.37	18.01	17.48	14.33		I1D (20) vs. I1D (50)	10.5	0.03
	14.85	14.64	15.55	11.15		10.95	6.7	7.63	4.06		15.1	9.55	7.32	4.6		17.88	15.75	14	11.92		14.21	9.71	6.6	4.01		14.32	13.91	17.02	12.97		I1D (20) vs. 35S (10)	8.85	0.186
	15.15	13.33	12.94	12.92		11.6	7.65	6.65	3.77		13.35	8.38	7.58	3.44		18.33	15.84	18.55	13.81		12.35	9.31	6.72	5.62		15.4	16.59	17.02	13.54		I1D (20) vs. WT (0)	8.55	0.243
	15.15	12.9	17.21	14.61		12.3	7.95	6.15	3.86		11.02	12	7.03	5.12		15.72	15.93	19	13.3		13.49	9.96	7.36	4.37		14.28	14	14.46	12.06		I1D (20) vs. I3D (0)	8.5	0.254
	16.35	12.84	12.22	11.27		11.75	9.17	6.36	4.15		10.58	9.67	6.84	3.47		17.97	18.69	19.44	16.7		13.62	7.8	7.8	4.98		14.72	14.22	13.89	16.69		I1D (20) vs. DD (0)	8.4	0.275
	13.76	16.63	15.48	12.94		11.06	8.25	6.41	3.39		17.26	8.27	6.52	5.06		16.15	18.38	15.5	14.34		16.09	8.18	7.05	4.76		12.95	14.14	15.93	15.16		I1D (20) vs. 35S (0)	8.4	0.275
																															I1D (20) vs. I1D (0)	8.35	0.287
Average	15.402	14.515	14.7095	12.932		12.918	8.291	6.5215	3.947		13.3025	8.8345	6.7755	4.0395		17.515	17.448	16.645	15.7305		13.637	9.149	7.3185	4.0165		14.1545	14.7265	15.351	13.8505		I1D (20) vs. D1 (0)	8.35	0.287
SD	1.13098	1.30384	1.74927	1.33969		1.27211	0.765079	0.440852	0.385078		1.92901	1.07159	0.65651	0.605288		1.8086	1.58739	1.74243	2.05188		1.29657	1.20415	0.857728	0.665498		1.17297	1.54902	1.27682	1.49425		I1D (20) vs. I1D (10)	4.4	0.997
n=	20	20	20	20		20	20	20	20		20	20	20	20		20	20	20	20		20	20	20	20		20	20	20	20		I1D (10) vs. I3D (50)	74.55	<0.001
																															I1D (10) vs. DD (50)	73.7	<0.001
	WT					dao1-1					dao1dao2					35S::DAO1					iar3 dao1-1					ilr1 dao1-1					I1D (10) vs. D1 (50)	73.6	<0.001
(μM)	0	10	20	50		0	10	20	50		0	10	20	50		0	10	20	50		0	10	20	50		0	10	20	50		I1D (10) vs. D1 (20)	53.55	<0.001
Symbols	WT (0)	WT (10)	WT (20)	WT (50)		D1 (0)	D1 (10)	D1 (20)	D1 (50)		DD (0)	DD (10)	DD (20)	DD (50)		35S (0)	35S (10)	35S (20)	35S (50)		I3D (0)	I3D (10)	I3D (20)	I3D (50)		I1D (0)	I1D (10)	I1D (20)	I1D (50)		I1D (10) vs. DD (20)	53.15	<0.001
Relative length (%) to mock treated root length	102.857	99.4156	118.247	72.013		102.709	65.4025	53.7152	33.2817		101.353	57.4436	49.2481	25.1128		102.169	101.712	86.2443	96.6324		93.4018	75.3666	49.7801	31.8915		116.537	93.0742	108.905	86.8551		I1D (10) vs. I3D (20)	50.45	<0.001
	92.5974	98.3117	109.481	76.6234		108.669	67.6471	47.4458	27.9412		113.158	74.0602	46.9173	24.1353		85.5594	100.628	89.4977	96.1187		96.1877	77.7126	47.5073	26.7595		101.979	89.894	110.601	106.36		I1D (10) vs. D1 (10)	39.85	<0.001
	99.2208	104.805	90.974	87.1429		94.969	70.0464	46.2848	30.2632		108.722	59.4737	41.3534	26.6917		94.1781	105.537	88.6986	86.5868		107.991	73.0205	61.8035	27.4194		81.7668	98.6572	102.756	108.622		I1D (10) vs. DD (10)	37.65	<0.001
	106.494	87.013	97.013	75		101.625	58.3591	52.709	30.1084		113.684	55.9398	50	35.1128		94.6918	111.53	94.5776	86.4726		88.3431	84.824	44.868	23.5337		101.06	121.908	91.4488	108.339		I1D (10) vs. I3D (10)	37.05	<0.001
	110.909	100.909	94.8052	85.3247		101.316	81.5015	51.4706	28.6378		100.15	61.6541	54.5113	26.0902		100.856	97.7169	112.557	93.4361		94.7947	70.4545	43.2551	27.566		102.332	93.4276	88.2686	79.0813		I1D (10) vs. WT (50)	20.05	<0.001
	106.104	91.039	96.6883	89.9351		109.675	62.9257	48.9938	33.4365		100.15	58.0451	52.1805	27.3684		89.0411	93.1507	100.342	105.365		112.463	57.1114	54.6921	18.6217		97.9505	106.855	112.014	87.6325		I1D (10) vs. 35S (50)	14.25	<0.001
	116.558	94.5455	88.8961	98.0519		104.721	67.1053	53.7926	32.1207		116.692	69.9248	57.7444	32.5564		105.422	104.852	94.9772	95.3196		110.777	66.4956	58.3578	27.1994		96.2544	107.915	110.247	105.866		I1D (10) vs. WT (10)	9.8	0.07
	91.4286	96.8831	101.688	77.6623		103.019	61.9195	52.9412	32.6625		95.9398	65.9398	46.391	26.3158		103.824	106.05	102.511	73.6301		109.238	58.871	52.0528	27.7859		84.3816	100.848	109.046	98.8693		I1D (10) vs. 35S (20)	9.1	0.147
	94.1558	98.8961	80	86.7532		116.95	65.0155	52.0124	27.1672		75.7143	72.782	39.5489	28.8722		97.4315	86.1301	87.1575	105.651		89.4428	53.5191	65.176	29.3988		109.611	114.77	108.269	100.636		I1D (10) vs. WT (20)	8.5	0.254
	101.429	99.3506	92.2727	95.974		119.427	62.6161	46.517	27.322		104.135	62.6316	58.4211	35.8647		124.03	80.2511	88.5274	71.8037		82.9179	60.4106	51.3196	29.4721		99.7173	93.0742	116.537	93.8516		I1D (10) vs. I1D (50)	6.1	0.871
	95.9091	101.429	94.6104	90.974		104.644	59.2879	45.9752	37.2291		91.5038	62.8571	49.4737	28.3459		84.6461	108.39	90.2968	94.2352		96.9941	79.3255	56.305	30.7185		110.177	100.777	102.12	97.9505		I1D (10) vs. 35S (10)	4.45	0.996
	103.701	92.6623	113.831	95.9091		107.508	65.6347	50.774	33.6687		90.3008	67.8947	54.1353	28.9474		113.584	112.957	91.4954	106.05		98.7537	56.6716	57.1114	23.827		95.689	89.682	111.166	90.6007		I1D (10) vs. WT (0)	4.15	0.999
	100.325	83.961	86.1039	77.8571		96.3622	62.6935	52.0124	31.1146		112.105	67.2932	48.9474	34.0602		93.6073	102.34	78.0822	96.8037		93.3284	71.261	49.1935	29.8387		93.7102	114.912	112.226	111.095		I1D (10) vs. I3D (0)	4.1	0.999
	86.9481	103.052	86.039	73.6364		86.7647	64.4737	45.2012	32.2755		93.4586	59.3985	53.5338	32.0301		100.799	106.279	104.281	101.884		113.636	59.0909	67.0821	32.8446		101.413	113.498	109.117	82.9682		I1D (10) vs. DD (0)	4	0.999
	102.922	76.039	83.0519	88.2468		95.0464	61.3777	52.709	24.9226		77.218	73.2331	51.1278	32.8571		118.436	91.4384	97.2032	85.7877		99.8534	67.7419	54.1056	28.0059		101.555	127.279	123.534	101.272		I1D (10) vs. 35S (0)	4	0.999
	96.4286	95.0649	100.974	72.4026		84.7523	51.8576	59.0557	31.4241		113.534	71.8045	55.0376	34.5865		102.055	89.8973	79.9087	68.0365		104.179	71.1877	48.3871	29.3988		101.201	98.3039	120.283	91.6608		I1D (10) vs. I1D (0)	3.95	0.999
	98.3766	86.5584	84.026	83.8961		89.7833	59.2105	51.4706	29.1796		100.376	63.0075	56.9925	25.8647		104.623	90.411	105.879	78.8242		90.5425	68.2551	49.2669	41.2023		108.834	117.244	120.283	95.689		I1D (10) vs. D1 (0)	3.95	0.999
	98.3766	83.7662	111.753	94.8701		95.2012	61.5325	47.6006	29.8762		82.8571	90.2256	52.8571	38.4962		89.726	90.9247	108.447	75.9132		98.9003	73.0205	53.9589	32.0381		100.919	98.9399	102.191	85.2297		D1 (0) vs. I3D (50)	70.6	<0.001
	106.169	83.3766	79.3506	73.1818		90.9443	70.9752	49.226	32.1207		79.5489	72.7068	51.4286	26.0902		102.568	106.678	110.959	95.3196		99.8534	57.1848	57.1848	36.5103		104.028	100.495	98.1625	117.951		D1 (0) vs. DD (50)	69.75	<0.001
	89.3506	107.987	100.519	84.026		85.6037	63.8545	49.613	26.2384		129.774	62.1805	49.0226	38.0451		92.1804	104.909	88.4703	81.8493		117.962	59.9707	51.6862	34.8974		91.5194	99.9293	112.58	107.138		D1 (0) vs. D1 (50)	69.65	<0.001
																															D1 (0) vs. D1 (20)	49.6	<0.001
Average	100.013	94.2532	95.5162	83.974		99.9845	64.1718	50.476	30.5495		100.019	66.4248	50.9436	30.3722		99.9715	99.589	95.0057	89.786		99.978	67.0748	53.6547	29.4465		100.032	104.074	108.488	97.8834		D1 (0) vs. DD (20)	49.2	<0.001
SD	7.34404	8.46648	11.3589	8.69927		9.84604	5.92167	3.41217	2.98048		14.5039	8.05709	4.93616	4.55104		10.323	9.06043	9.94537	11.7116		9.50568	8.82808	6.28833	4.87901		8.28951	10.9471	9.02344	10.56		D1 (0) vs. I3D (20)	46.5	<0.001
n=	20	20	20	20		20	20	20	20		20	20	20	20		20	20	20	20		20	20	20	20		20	20	20	20		D1 (0) vs. D1 (10)	35.9	<0.001
																															D1 (0) vs. DD (10)	33.7	<0.001
																															D1 (0) vs. I3D (10)	33.1	<0.001
																															D1 (0) vs. WT (50)	16.1	<0.001
																															D1 (0) vs. 35S (50)	10.3	0.038
																															D1 (0) vs. WT (10)	5.85	0.911
																															D1 (0) vs. 35S (20)	5.15	0.976
																															D1 (0) vs. WT (20)	4.55	0.995
																															D1 (0) vs. I1D (50)	2.15	1
																															D1 (0) vs. 35S (10)	0.5	1
																															D1 (0) vs. WT (0)	0.2	1
																															D1 (0) vs. I3D (0)	0.15	1
																															D1 (0) vs. DD (0)	0.05	1
																															D1 (0) vs. 35S (0)	0.05	1
																															D1 (0) vs. I1D (0)	0	1
																															I1D (0) vs. I3D (50)	70.6	<0.001
																															I1D (0) vs. DD (50)	69.75	<0.001
																															I1D (0) vs. D1 (50)	69.65	<0.001
																															I1D (0) vs. D1 (20)	49.6	<0.001
																															I1D (0) vs. DD (20)	49.2	<0.001
																															I1D (0) vs. I3D (20)	46.5	<0.001
																															I1D (0) vs. D1 (10)	35.9	<0.001
																															I1D (0) vs. DD (10)	33.7	<0.001
																															I1D (0) vs. I3D (10)	33.1	<0.001
																															I1D (0) vs. WT (50)	16.1	<0.001
																															I1D (0) vs. 35S (50)	10.3	0.038
																															I1D (0) vs. WT (10)	5.85	0.911
																															I1D (0) vs. 35S (20)	5.15	0.976
																															I1D (0) vs. WT (20)	4.55	0.995
																															I1D (0) vs. I1D (50)	2.15	1
																															I1D (0) vs. 35S (10)	0.5	1
																															I1D (0) vs. WT (0)	0.2	1
																															I1D (0) vs. I3D (0)	0.15	1
																															I1D (0) vs. DD (0)	0.05	1
																															I1D (0) vs. 35S (0)	0.05	1
																															35S (0) vs. I3D (50)	70.55	<0.001
																															35S (0) vs. DD (50)	69.7	<0.001
																															35S (0) vs. D1 (50)	69.6	<0.001
																															35S (0) vs. D1 (20)	49.55	<0.001
																															35S (0) vs. DD (20)	49.15	<0.001
																															35S (0) vs. I3D (20)	46.45	<0.001
																															35S (0) vs. D1 (10)	35.85	<0.001
																															35S (0) vs. DD (10)	33.65	<0.001
																															35S (0) vs. I3D (10)	33.05	<0.001
																															35S (0) vs. WT (50)	16.05	<0.001
																															35S (0) vs. 35S (50)	10.25	0.041
																															35S (0) vs. WT (10)	5.8	0.918
																															35S (0) vs. 35S (20)	5.1	0.979
																															35S (0) vs. WT (20)	4.5	0.996
																															35S (0) vs. I1D (50)	2.1	1
																															35S (0) vs. 35S (10)	0.45	1
																															35S (0) vs. WT (0)	0.15	1
																															35S (0) vs. I3D (0)	0.1	1
																															35S (0) vs. DD (0)	0	1
																															DD (0) vs. I3D (50)	70.55	<0.001
																															DD (0) vs. DD (50)	69.7	<0.001
																															DD (0) vs. D1 (50)	69.6	<0.001
																															DD (0) vs. D1 (20)	49.55	<0.001
																															DD (0) vs. DD (20)	49.15	<0.001
																															DD (0) vs. I3D (20)	46.45	<0.001
																															DD (0) vs. D1 (10)	35.85	<0.001
																															DD (0) vs. DD (10)	33.65	<0.001
																															DD (0) vs. I3D (10)	33.05	<0.001
																															DD (0) vs. WT (50)	16.05	<0.001
																															DD (0) vs. 35S (50)	10.25	0.041
																															DD (0) vs. WT (10)	5.8	0.918
																															DD (0) vs. 35S (20)	5.1	0.979
																															DD (0) vs. WT (20)	4.5	0.996
																															DD (0) vs. I1D (50)	2.1	1
																															DD (0) vs. 35S (10)	0.45	1
																															DD (0) vs. WT (0)	0.15	1
																															DD (0) vs. I3D (0)	0.1	1
																															I3D (0) vs. I3D (50)	70.45	<0.001
																															I3D (0) vs. DD (50)	69.6	<0.001
																															I3D (0) vs. D1 (50)	69.5	<0.001
																															I3D (0) vs. D1 (20)	49.45	<0.001
																															I3D (0) vs. DD (20)	49.05	<0.001
																															I3D (0) vs. I3D (20)	46.35	<0.001
																															I3D (0) vs. D1 (10)	35.75	<0.001
																															I3D (0) vs. DD (10)	33.55	<0.001
																															I3D (0) vs. I3D (10)	32.95	<0.001
																															I3D (0) vs. WT (50)	15.95	<0.001
																															I3D (0) vs. 35S (50)	10.15	0.046
																															I3D (0) vs. WT (10)	5.7	0.93
																															I3D (0) vs. 35S (20)	5	0.983
																															I3D (0) vs. WT (20)	4.4	0.997
																															I3D (0) vs. I1D (50)	2	1
																															I3D (0) vs. 35S (10)	0.35	1
																															I3D (0) vs. WT (0)	0.05	1
																															WT (0) vs. I3D (50)	70.4	<0.001
																															WT (0) vs. DD (50)	69.55	<0.001
																															WT (0) vs. D1 (50)	69.45	<0.001
																															WT (0) vs. D1 (20)	49.4	<0.001
																															WT (0) vs. DD (20)	49	<0.001
																															WT (0) vs. I3D (20)	46.3	<0.001
																															WT (0) vs. D1 (10)	35.7	<0.001
																															WT (0) vs. DD (10)	33.5	<0.001
																															WT (0) vs. I3D (10)	32.9	<0.001
																															WT (0) vs. WT (50)	15.9	<0.001
																															WT (0) vs. 35S (50)	10.1	0.049
																															WT (0) vs. WT (10)	5.65	0.936
																															WT (0) vs. 35S (20)	4.95	0.985
																															WT (0) vs. WT (20)	4.35	0.997
																															WT (0) vs. I1D (50)	1.95	1
																															WT (0) vs. 35S (10)	0.3	1
																															35S (10) vs. I3D (50)	70.1	<0.001
																															35S (10) vs. DD (50)	69.25	<0.001
																															35S (10) vs. D1 (50)	69.15	<0.001
																															35S (10) vs. D1 (20)	49.1	<0.001
																															35S (10) vs. DD (20)	48.7	<0.001
																															35S (10) vs. I3D (20)	46	<0.001
																															35S (10) vs. D1 (10)	35.4	<0.001
																															35S (10) vs. DD (10)	33.2	<0.001
																															35S (10) vs. I3D (10)	32.6	<0.001
																															35S (10) vs. WT (50)	15.6	<0.001
																															35S (10) vs. 35S (50)	9.8	0.07
																															35S (10) vs. WT (10)	5.35	0.964
																															35S (10) vs. 35S (20)	4.65	0.993
																															35S (10) vs. WT (20)	4.05	0.999
																															35S (10) vs. I1D (50)	1.65	1
																															I1D (50) vs. I3D (50)	68.45	<0.001
																															I1D (50) vs. DD (50)	67.6	<0.001
																															I1D (50) vs. D1 (50)	67.5	<0.001
																															I1D (50) vs. D1 (20)	47.45	<0.001
																															I1D (50) vs. DD (20)	47.05	<0.001
																															I1D (50) vs. I3D (20)	44.35	<0.001
																															I1D (50) vs. D1 (10)	33.75	<0.001
																															I1D (50) vs. DD (10)	31.55	<0.001
																															I1D (50) vs. I3D (10)	30.95	<0.001
																															I1D (50) vs. WT (50)	13.95	<0.001
																															I1D (50) vs. 35S (50)	8.15	0.334
																															I1D (50) vs. WT (10)	3.7	1
																															I1D (50) vs. 35S (20)	3	1
																															I1D (50) vs. WT (20)	2.4	1
																															WT (20) vs. I3D (50)	66.05	<0.001
																															WT (20) vs. DD (50)	65.2	<0.001
																															WT (20) vs. D1 (50)	65.1	<0.001
																															WT (20) vs. D1 (20)	45.05	<0.001
																															WT (20) vs. DD (20)	44.65	<0.001
																															WT (20) vs. I3D (20)	41.95	<0.001
																															WT (20) vs. D1 (10)	31.35	<0.001
																															WT (20) vs. DD (10)	29.15	<0.001
																															WT (20) vs. I3D (10)	28.55	<0.001
																															WT (20) vs. WT (50)	11.55	0.007
																															WT (20) vs. 35S (50)	5.75	0.924
																															WT (20) vs. WT (10)	1.3	1
																															WT (20) vs. 35S (20)	0.6	1
																															35S (20) vs. I3D (50)	65.45	<0.001
																															35S (20) vs. DD (50)	64.6	<0.001
																															35S (20) vs. D1 (50)	64.5	<0.001
																															35S (20) vs. D1 (20)	44.45	<0.001
																															35S (20) vs. DD (20)	44.05	<0.001
																															35S (20) vs. I3D (20)	41.35	<0.001
																															35S (20) vs. D1 (10)	30.75	<0.001
																															35S (20) vs. DD (10)	28.55	<0.001
																															35S (20) vs. I3D (10)	27.95	<0.001
																															35S (20) vs. WT (50)	10.95	0.016
																															35S (20) vs. 35S (50)	5.15	0.976
																															35S (20) vs. WT (10)	0.7	1
																															WT (10) vs. I3D (50)	64.75	<0.001
																															WT (10) vs. DD (50)	63.9	<0.001
																															WT (10) vs. D1 (50)	63.8	<0.001
																															WT (10) vs. D1 (20)	43.75	<0.001
																															WT (10) vs. DD (20)	43.35	<0.001
																															WT (10) vs. I3D (20)	40.65	<0.001
																															WT (10) vs. D1 (10)	30.05	<0.001
																															WT (10) vs. DD (10)	27.85	<0.001
																															WT (10) vs. I3D (10)	27.25	<0.001
																															WT (10) vs. WT (50)	10.25	0.041
																															WT (10) vs. 35S (50)	4.45	0.996
																															35S (50) vs. I3D (50)	60.3	<0.001
																															35S (50) vs. DD (50)	59.45	<0.001
																															35S (50) vs. D1 (50)	59.35	<0.001
																															35S (50) vs. D1 (20)	39.3	<0.001
																															35S (50) vs. DD (20)	38.9	<0.001
																															35S (50) vs. I3D (20)	36.2	<0.001
																															35S (50) vs. D1 (10)	25.6	<0.001
																															35S (50) vs. DD (10)	23.4	<0.001
																															35S (50) vs. I3D (10)	22.8	<0.001
																															35S (50) vs. WT (50)	5.8	0.918
																															WT (50) vs. I3D (50)	54.5	<0.001
																															WT (50) vs. DD (50)	53.65	<0.001
																															WT (50) vs. D1 (50)	53.55	<0.001
																															WT (50) vs. D1 (20)	33.5	<0.001
																															WT (50) vs. DD (20)	33.1	<0.001
																															WT (50) vs. I3D (20)	30.4	<0.001
																															WT (50) vs. D1 (10)	19.8	<0.001
																															WT (50) vs. DD (10)	17.6	<0.001
																															WT (50) vs. I3D (10)	17	<0.001
																															I3D (10) vs. I3D (50)	37.5	<0.001
																															I3D (10) vs. DD (50)	36.65	<0.001
																															I3D (10) vs. D1 (50)	36.55	<0.001
																															I3D (10) vs. D1 (20)	16.5	<0.001
																															I3D (10) vs. DD (20)	16.1	<0.001
																															I3D (10) vs. I3D (20)	13.4	<0.001
																															I3D (10) vs. D1 (10)	2.8	1
																															I3D (10) vs. DD (10)	0.6	1
																															DD (10) vs. I3D (50)	36.9	<0.001
																															DD (10) vs. DD (50)	36.05	<0.001
																															DD (10) vs. D1 (50)	35.95	<0.001
																															DD (10) vs. D1 (20)	15.9	<0.001
																															DD (10) vs. DD (20)	15.5	<0.001
																															DD (10) vs. I3D (20)	12.8	<0.001
																															DD (10) vs. D1 (10)	2.2	1
																															D1 (10) vs. I3D (50)	34.7	<0.001
																															D1 (10) vs. DD (50)	33.85	<0.001
																															D1 (10) vs. D1 (50)	33.75	<0.001
																															D1 (10) vs. D1 (20)	13.7	<0.001
																															D1 (10) vs. DD (20)	13.3	<0.001
																															D1 (10) vs. I3D (20)	10.6	0.026
																															I3D (20) vs. I3D (50)	24.1	<0.001
																															I3D (20) vs. DD (50)	23.25	<0.001
																															I3D (20) vs. D1 (50)	23.15	<0.001
																															I3D (20) vs. D1 (20)	3.1	1
																															I3D (20) vs. DD (20)	2.7	1
																															DD (20) vs. I3D (50)	21.4	<0.001
																															DD (20) vs. DD (50)	20.55	<0.001
																															DD (20) vs. D1 (50)	20.45	<0.001
																															DD (20) vs. D1 (20)	0.4	1
																															D1 (20) vs. I3D (50)	21	<0.001
																															D1 (20) vs. DD (50)	20.15	<0.001
																															D1 (20) vs. D1 (50)	20.05	<0.001
																															D1 (50) vs. I3D (50)	0.95	1
																															D1 (50) vs. DD (50)	0.1	1
																															DD (50) vs. I3D (50)	0.85	1

## Sheet: Fig 3e
Fig.3e
	oxIAA-Glu				oxIAA-Glu				oxIAA-Glu
	mock				IAA-Asp-DM(0.5 uM)				IAA-Glu-DM (0.5uM)
20h incubation	WT	dao1-1	35S::GFP-AtDAO1 in dao1-1		WT	dao1-1	35S::GFP-AtDAO1 in dao1-1		WT	dao1-1	35S::GFP-AtDAO1 in dao1-1
pmol/g.Fresh weight	26.2895	4.25564	103.696		35.1328	10.9446	127.079		892.312	51.1366	4155.57
	24.1636	4.93681	107.576		22.4506	10.9402	130.775		1653.49	44.7697	4129.68
	25.4862	4.21601	110.577		27.0822	11.953	117.62		662.225	44.5658	3661.39
Avarage	25.3131	4.46949	107.283		28.2219	11.2793	125.158		1069.34	46.824	3982.21
pmol/g.Fresh weight
Student's t-test	Comparison	Two-tailed P-value			Comparison	Two-tailed P-value			Comparison	Two-tailed P-value
	WT vs. dao1-1	6.13e-06			WT vs. dao1-1	0.0104			WT vs. dao1-1	0.0269
	WT vs. 35S::GFP-DAO1	2.51e-06			WT vs. 35S::GFP-DAO1	5.63e-05			WT vs. 35S::GFP-DAO1	0.00102
	oxIAA				oxIAA				oxIAA
	mock				IAA-Asp-DM(0.5 uM)				IAA-Glu-DM (0.5uM)
20h incubation	WT	dao1-1	35S::GFP-AtDAO1 in dao1-1		WT	dao1-1	35S::GFP-AtDAO1 in dao1-1		WT	dao1-1	35S::GFP-AtDAO1 in dao1-1
pmol/g.Fresh weight	96.8702	14.9917	292.873		180.202	23.3524	913.159		157.659	23.9041	738.775
	73.6689	14.1677	269.533		134.341	20.7114	1076.81		141.32	23.2457	910.889
	79.8092	15.8015	299.368		152.591	17.4918	833.088		149.72	22.7003	740.143
Avarage	83.4494	14.987	287.258		155.711	20.5185	941.018		149.566	23.2834	796.602
pmol/g.Fresh weight
Student's t-test	Comparison	Two-tailed P-value			Comparison	Two-tailed P-value			Comparison	Two-tailed P-value
	WT vs. dao1-1	0.000598			WT vs. dao1-1	0.000551			WT vs. dao1-1	1.19e-05
	WT vs. 35S::GFP-DAO1	5.78e-05			WT vs. 35S::GFP-DAO1	0.000422			WT vs. 35S::GFP-DAO1	0.000352

## Sheet: Fig 4b
Fig.4b	7days-seedling grwon vertically with IAA-Glu-DM (5uM)
	mock						[IAA-Glu-DM 5uM]
	WT	35S::AtDAO1/WT	35S::AtDAO2/WT	35S::OsDAO/WT	35S::BD-DAO/WT		WT	35S::AtDAO1/WT	35S::AtDAO2/WT	35S::OsDAO/WT	35S::BD-DAO/WT							All Pairwise Multiple Comparison Procedures (Tukey Test)
Symbols	WT	D1	D2	OD	BD		WT-G	D1-G	D2-G	OD-G	BD-G							Comparison	Diff of Means	P
Root length (mm)	31.536	22.237	23.133	29.289	32.863		5.711	27.562	3.576	21.14	24.531							OD vs. D2-G	27.654	<0.001
	25.718	26.296	27.431	32.699	31.415		4.096	24.66	1.661	29.501	21.001							OD vs. WT-G	26.901	<0.001
	28.789	27.516	21.809	39.785	27.227		7.873	26.134	3.145	25.137	26.632							OD vs. BD-G	8.204	<0.001
	26.864	20.014	26.593	33.421	28.859		2.141	22.964	3.283	24.451	21.291							OD vs. OD-G	7.295	<0.001
	34.265	33.928	27.55	34	26.107		4.645	23.021	2.93	26.16	22.787							OD vs. D1-G	5.848	<0.001
	24.48	34.362	29.179	33.347	27.124		4.384	22.675	3.821	28.148	23.581							OD vs. D2	5.266	<0.001
	35.288	26.37	20.199	26.279	28.413		10.607	28.155	1.46	18.466	27.509							OD vs. D1	3.865	<0.001
	36.071	30.387	26.668	28.631	28.424		2.675	25.089	3.196	25.769	24.543							OD vs. BD	3.295	0.004
	27.283	25.656	28.622	30.593	31.489		7.44	24.733	4.043	26.073	23.83							OD vs. WT	2.823	0.039
	33.128	27.013	24.262	37.269	28.655		6.744	24.688	4.048	26.519	23.882							WT vs. D2-G	24.831	<0.001
	28.25	33.905	25.516	30.073	28.781		5.342	25.863	4.398	26.964	24.579							WT vs. WT-G	24.078	<0.001
	24.431	26.506	26.946	32.847	28.016		2.607	30.282	5.657	24.274	23.849							WT vs. BD-G	5.381	<0.001
	28.396	30.627	28.152	35.757	31.202		2.969	29.012	5.547	23.027	21.301							WT vs. OD-G	4.472	<0.001
	32.125	23.22	30.576	30.389	28.936		1.753	26.989	5.484	23.52	21.752							WT vs. D1-G	3.025	0.01
	32.569	32.949	28.602	32.619	31.538		3.676	27.517	4.162	22.315	25.309							WT vs. D2	2.443	0.115
	28.976	28.214	29.617	35.013	25.001		7.086	24.659	3.246	19.594	22.41							WT vs. D1	1.041	0.965
	24.156	30.076	28.084	35.166	27.045		7.71	28.149	4.113	26.585	21.61							WT vs. BD	0.472	1
	23.59	30.695	26.239	33.472	33.32		5.572	28.804	4.978	20.202	26.495							BD vs. D2-G	24.359	<0.001
	27.181	22.128	28.512	22.019	31.14		6.199	26.371	3.393	27.533	24.904							BD vs. WT-G	23.606	<0.001
	29.223	28.156	30.9	31.077	25.2		2.244	23.562	6.206	26.394	22.31							BD vs. BD-G	4.909	<0.001
	27.547	24.039	25.742	30.803	28.813		5.855	28.46	3.684	27.228	24.118							BD vs. OD-G	4.001	<0.001
	34.698	27.279	26.214	32.143	30.607		3.665	24.61	7.937	27.203	28.664							BD vs. D1-G	2.553	0.052
		28.512	27.354		23.116		8.199	25.279	6.125		24.855							BD vs. D2	1.971	0.347
		32.198	26.671		28.557		7.43	26.508	11.135		22.305							BD vs. D1	0.57	1
		33.673					5.116	28.871										D1 vs. D2-G	23.789	<0.001
		28.719					3.998	24.829										D1 vs. WT-G	23.037	<0.001
								29.984										D1 vs. BD-G	4.339	<0.001
																		D1 vs. OD-G	3.431	0.002
Average	29.2984	28.2567	26.8571	32.1223	28.827		5.22065	26.2752	4.46783	24.8274	23.9187							D1 vs. D1-G	1.983	0.268
SD	3.85761	3.96542	2.55992	3.74477	2.54798		2.24338	2.19677	2.03496	2.95549	2.03876							D1 vs. D2	1.401	0.788
n=	22	26	24	22	24		26	27	24	22	24							D2 vs. D2-G	22.388	<0.001
																		D2 vs. WT-G	21.635	<0.001
																		D2 vs. BD-G	2.938	0.015
																		D2 vs. OD-G	2.029	0.337
																		D2 vs. D1-G	0.582	0.999
																		D1-G vs. D2-G	21.806	<0.001
																		D1-G vs. WT-G	21.053	<0.001
																		D1-G vs. BD-G	2.356	0.103
																		D1-G vs. OD-G	1.448	0.769
																		OD-G vs. D2-G	20.359	<0.001
																		OD-G vs. WT-G	19.606	<0.001
																		OD-G vs. BD-G	0.909	0.988
																		BD-G vs. D2-G	19.45	<0.001
																		BD-G vs. WT-G	18.697	<0.001
																		WT-G vs. D2-G	0.753	0.996

## Sheet: Fig.5a
	Fig. 5a
			Root length (mm)						Root length (mm)						Root length (mm)						Root length (mm)						Root length (mm)						Root length (mm)							All Pairwise Multiple Comparison Procedures (Tukey Test)
		Compound	IAA-Glu-DM						IAA-Glu-DM						IAA-Glu-DM						IAA-Glu-DM						IAA-Glu-DM						IAA-Glu-DM							Comparison	Diff of Means	P		Comparison	Diff of Means	P		Comparison	Diff of Means
		(μM)	0	1	2	5	10		0	1	2	5	10		0	1	2	5	10		0	1	2	5	10		0	1	2	5	10		0	1	2	5	10			L123_1 vs. W_10	99.969	<0.001		L13_0 vs. W_10	91.529	<0.001		L123_5 vs. W_10	90.86
		Plants	WT (Ws)						ill2 iar3						ilr1						ilr1 ill2						ilr1 iar3						ilr1ill2 iar3							L123_1 vs. L23_10	99.073	<0.001		L13_0 vs. L23_10	90.633	<0.001		L123_5 vs. L23_10	89.963
		root length (mm)	15.7377	11.26	10.4921	2.72834	1.10653		18.5531	13.9185	11.1967	3.9288	1.23645		14.0673	19.5245	13.1903	6.21834	3.6974		16.247	15.0458	14.8227	7.82293	6.01862		14.1207	11.8525	14.7801	14.9591	13.1218		12.1418	16.3204	17.0567	19.6043	12.5881			L123_1 vs. L23_5	92.098	<0.001		L13_0 vs. L23_5	83.658	<0.001		L123_5 vs. L23_5	82.989
			13.0883	14.1176	9.10064	2.76043	1.72783		18.761	12.9947	8.71143	2.49844	1.79194		14.0944	13.8645	13.3729	5.05628	3.66702		16.4992	13.8667	12.987	8.24515	5.32268		11.7015	14.4278	18.0221	14.1925	10.2904		13.2528	15.1876	16.049	13.8812	12.4755			L123_1 vs. W_5	91.138	<0.001		L13_0 vs. W_5	82.698	<0.001		L123_5 vs. W_5	82.029
			13.2138	10.3341	7.09286	2.81046	1.3476		15.8287	14.7798	9.15878	2.4075	2.00974		14.0242	12.6348	17.723	9.04444	5.62418		13.4485	18.3534	13.5574	8.31941	3.70452		15.6492	17.6867	15.1043	10.7019	15.4219		13.6792	15.9412	15.1008	15.7878	11.4343			L123_1 vs. L12_10	78.109	<0.001		L13_0 vs. L12_10	69.669	<0.001		L123_5 vs. L12_10	69
			16.285	11.6127	10.8145	2.41342	1.41189		14.9405	14.8708	8.46452	2.75656	1.50041		16.7219	14.9407	15.1887	5.37923	5.33648		17.0965	13.046	14.7443	8.44651	3.82268		15.4124	16.5809	19.5228	13.7923	8.29316		14.8052	16.7994	13.7352	10.8972	12.4337			L123_1 vs. L1_10	74.174	<0.001		L13_0 vs. L1_10	65.734	<0.001		L123_5 vs. L1_10	65.064
			13.9282	11.1164	9.00411	2.34533	1.00168		17.9118	14.3728	8.61357	2.39349	1.51957		12.4076	15.4432	15.4419	9.54865	4.76878		13.4205	12.6444	15.2182	7.28069	4.9311		17.9956	13.0229	14.4507	11.2492	9.25357		13.7924	16.6183	16.3474	11.4567	12.9387			L123_1 vs. L1_5	58.391	<0.001		L13_0 vs. L1_5	49.951	<0.001		L123_5 vs. L1_5	49.282
			15.4139	12.7793	10.028	2.63964	1.08806		20.4558	14.4884	8.29605	2.84255	1.33916		18.0969	11.5294	15.5877	6.37885	4.1301		15.0205	10.721	14.2033	8.72293	4.52543		17.985	14.7158	15.0324	11.581	11.5647		14.6887	15.0617	13.697	13.7328	11.9128			L123_1 vs. L12_5	55.752	<0.001		L13_0 vs. L12_5	47.311	<0.001		L123_5 vs. L12_5	46.642
			14.379	10.3929	9.0362	3.25954	0.979821		17.2199	11.4979	8.84056	2.3426	1.67781		12.6745	12.8546	15.2494	6.72584	5.64122		15.4048	14.6594	11.3693	9.23676	5.50974		16.7987	12.5681	15.4365	16.1484	10.2496		14.4795	19.3853	16.9424	15.1503	18.1288			L123_1 vs. L23_2	52.213	<0.001		L13_0 vs. L23_2	43.773	<0.001		L123_5 vs. L23_2	43.104
			19.7215	12.5786	8.7149	2.96673	1.07031		15.8407	15.6588	7.30426	2.22462	1.48372		16.5009	13.3302	15.3785	7.05161	6.1124		15.644	14.5302	12.0615	8.11242	5.83931		14.0699	15.7692	15.6332	13.4746	6.38061		12.8413	15.2216	16.5602	14.0817	13.8929			L123_1 vs. W_2	46.925	<0.001		L13_0 vs. W_2	38.485	<0.001		L123_5 vs. W_2	37.816
			14.2035	12.4462	10.4322	2.50704	2.25452		15.2961	12.1835	9.15747	3.27281	1.8476		13.2801	16.3122	13.8939	5.45041	4.77309		18.4947	14.0199	14.0115	9.62686	4.47184		14.4059	15.1294	16.6595	16.1142	8.6864		16.9414	12.3179	14.4773	16.2386	10.8192			L123_1 vs. L13_10	45.548	<0.001		L13_0 vs. L13_10	37.108	<0.001		L123_5 vs. L13_10	36.439
			14.3999	17.094	9.3938	2.94964	1.98857		18.3335	14.6322	9.06327	2.33112	1.55824		12.8131	15.8304	14.1866	6.28278	5.58579		19.8993	16.2605	16.1947	8.29214	5.50145		15.0622	18.0689	14.9655	10.6618	8.47625		18.9799	13.1256	13.481	16.2306	10.4876			L123_1 vs. W_1	31.127	<0.001		L13_0 vs. W_1	22.687	<0.001		L123_5 vs. W_1	22.018
			13.792	13.706	12.4591	1.89944	1.97934		15.6385	12.1044	8.05844	2.45327	1.85179		11.512	12.7741	11.512	7.0777	5.53156		16.2146	13.2631	12.1146	8.5901	4.72594		17.6053	16.7104	18.6216	13.6444	8.1552		18.4872	19.8681	15.7665	15.3531	14.3772			L123_1 vs. L23_1	27.032	<0.001		L13_0 vs. L23_1	18.591	<0.001		L123_5 vs. L23_1	17.922
			18.9625	13.5031	8.61518	4.29446	1.0337		15.7921	13.8077	9.36209	2.26783	2.08291		14.8277	12.6148	15.4122	7.26699	5.68253		15.6879	17.4871	11.9595	7.16995	4.33668		17.4275	16.8153	13.9575	13.2833	7.01913		17.569	14.9144	14.7548	14.4114	11.9492			L123_1 vs. L13_5	26.928	<0.001		L13_0 vs. L13_5	18.488	<0.001		L123_5 vs. L13_5	17.819
			16.0459	12.0405	9.05824	2.81645	1.39168		17.2848	11.1967	9.32852	4.02936	1.75209		11.9753	15.1977	15.0221	7.26357	4.60786		16.7669	15.2013	12.17	8.5314	5.61523		18.4587	18.6522	15.2535	13.5037	7.74849		15.9871	18.3861	11.7699	13.7078	11.6251			L123_1 vs. L12_2	21.045	<0.001		L13_0 vs. L12_2	12.605	<0.001		L123_5 vs. L12_2	11.936
			17.3696	13.4562	9.91054	3.1062	0.99375		16.4542	13.9885	10.7962	2.86449	1.04768		16.9276	16.6187	16.5395	7.73163	5.17531		14.4483	17.4602	16.0078	7.88258	4.75439		16.9057	15.8685	13.7459	13.54	11.1912		15.0564	17.6214	16.1724	16.226	11.1894			L123_1 vs. L123_10	19.242	<0.001		L13_0 vs. L123_10	10.801	0.012		L123_5 vs. L123_10	10.132
			22.3634	13.0577	15.0253	2.67145	1.5736		13.9761	10.8928	12.2907	2.21648	1.20472		16.9534	13.497	13.9332	5.33946	6.02513		14.5043	13.8102	16.2327	7.78283	5.08232		18.0831	20.1106	13.9459	11.5302	13.4302		16.7904	17.5698	14.7883	13.1326	9.86793			L123_1 vs. L12_1	12.472	<0.001		L13_0 vs. L12_1	4.032	1		L123_5 vs. L12_1	3.363
			15.5532	13.2845	11.1834	2.79196	1.29061		17.3561	13.4995	7.34337	2.69541	1.69666		18.9859	18.5781	14.5521	5.81548	3.95268		16.3097	17.1778	14.2914	7.93457	6.29362		16.582	17.6329	15.2628	12.0046	11.0687		11.4635	18.7286	17.0742	12.8725	13.7326			L123_1 vs. L1_1	10.234	0.013		L13_0 vs. L1_1	1.794	1		L123_5 vs. L1_1	1.125
			15.0259	15.1748	12.6632	2.1901	1.66673		16.5705	13.3725	7.30434	2.60696	1.46875		13.8853	15.7596	16.4265	6.82393	4.98273		14.4582	15.3815	15.653	9.41189	5.45686		17.8489	18.7987	17.2725	12.722	10.1138		11.9055	18.1403	13.1421	15.3271	16.163			L123_1 vs. L1_2	10.157	0.016		L13_0 vs. L1_2	1.717	1		L123_5 vs. L1_2	1.048
			14.7222	11.1115	10.0986	2.76219	1.72276		12.0433	15.0904	10.4076	2.25181	1.53171		11.858	15.8773	17.8523	8.07753	4.88255		14.4362	16.6375	16.6749	7.87385	5.60278		18.6701	19.3735	16.8309	14.8219	7.84329		11.5779	15.2431	15.2298	17.2113	15.9447			L123_1 vs. L13_1	9.209	0.094		L13_0 vs. L13_1	0.769	1		L123_5 vs. L13_1	0.0995
			17.2228	13.0856	10.3785	3.35768	1.52406		16.4659	16.2374	9.26597	3.07719	1.16513		11.8098	15.2962	13.7008	8.61793	5.24436		15.6213	16.7071	11.1333	9.71628	4.5186		15.7372	16.8017	18.2091	13.0368	9.43316		8.97454	22.0946	16.4602	15.2089	13.9533			L123_1 vs. L123_5	9.109	0.077		L13_0 vs. L123_5	0.669	1		L13_1 vs. W_10	90.76
			17.4251	11.119	9.81061	2.59837	1.13464		14.361	12.9529	10.562	2.43286	1.58429		13.9271	16.5616	15.8692	9.48962	6.82798		18.328	19.2859	15.6292	7.72227	4.94181		15.2441	16.7196	16.869	11.8239	10.1325		12.4008	16.9643	16.8765	13.8023	15.4295			L123_1 vs. L1_0	8.838	0.094		L13_0 vs. L1_0	0.398	1		L13_1 vs. L23_10	89.864
			14.9602	9.9163	10.2911	3.01459	1.42855		14.5541	12.4239	10.1024	2.47181	1.68462		15.9648	13.9122	11.5741	8.23301	4.76319		15.0571	18.8736	10.478	9.23173	5.13939		14.0635	13.2219	18.743	11.3584	10.6514		12.7522	15.3678	14.1265	13.7446	12.7603			L123_1 vs. L12_0	8.56	0.191		L13_0 vs. L12_0	0.12	1		L13_1 vs. L23_5	82.889
			15.8164	11.3876	9.03043	3.35579	1.81765		15.9141	11.6436	11.3804	2.45411	1.47026		16.4281	19.8362	16.5497	8.6338	4.30875		15.0907	14.1799	14.2718	8.74577	4.52556		17.6034	13.5997	22.0832	11.855	9.38472		16.2545	16.0412	13.5349	14.8704	11.448			L123_1 vs. L123_0	8.55	0.169		L13_0 vs. L123_0	0.109	1		L13_1 vs. W_5	81.93
			20.9811	13.6915	8.09923	2.82337	1.78357		17.2604	13.7549	9.85663	2.62796	1.00569		18.2897	12.6994	16.4662	6.83926	6.15074		17.4288	15.1495	19.0276	8.59301	5.55408		18.4467	15.836	14.9193	11.4236	9.40237		14.9941	15.8814	14.5542	14.3551	15.9917			L123_1 vs. W_0	8.476	0.195		L13_0 vs. W_0	0.0363	1		L13_1 vs. L12_10	68.901
			21.0014	9.75122	8.28434	3.48344	1.56528		19.0992	13.8228	8.24523	3.15809	1.78418		12.3886	15.2106	11.8236	8.89352	5.00163		16.4503	14.9072	17.9118	8.80179	5.6513		15.6173	15.5609	18.0526	12.2281	11.1068		17.1825	19.0171	15.4421	17.6276	15.3911			L123_1 vs. L13_0	8.44	0.215		W_0 vs. W_10	91.493	<0.001		L13_1 vs. L1_10	64.965
			18.9985	12.3577	10.4822	3.08796	1.5699		19.7423	11.5624	9.87395	2.53038	1.24589		18.3872	12.5361	13.1829	7.13196	3.56046		16.7927	13.8298	15.4349	9.35622	5.13258		14.9422	15.5635	14.6069	16.4391	11.8624		14.6773	17.1311	13.9398	14.4389	12.5648			L123_1 vs. L23_0	8.436	0.203		W_0 vs. L23_10	90.596	<0.001		L13_1 vs. L1_5	49.183
			16.8909	10.518	10.3815	2.19372	1.24013		15.8517	12.1974	8.77964	3.08321	1.77023		14.5965	18.551	15.7805	6.68059	6.23582		17.0254	15.9305	12.7144	8.30633	6.28349		14.4719	16.6266	13.328	14.4925	7.57375		16.5175	17.3534	14.4317	15.1027	13.7765			L123_1 vs. L13_2	7.538	0.42		W_0 vs. L23_5	83.622	<0.001		L13_1 vs. L12_5	46.543
			18.1226	15.3175	11.476	2.78776	0.882959		15.8579	11.4002	11.0302	2.78972	1.89773		14.8323	16.7015	11.2786	7.30638	5.26964		19.4186	16.8312	16.667	6.98684	5.12773		20.0255	17.6942	19.1301	12.1071	13.214		14.2028	13.6386	19.5375	14.4008	13.1594			L123_1 vs. L123_2	6.378	0.77		W_0 vs. W_5	82.662	<0.001		L13_1 vs. L23_2	43.004
			13.7585	13.1017	10.9159	2.54584	1.61253		19.6434	13.7208	8.46977	3.00811	2.0151		18.7662	13.8433	14.0365	7.12115	4.41235		17.9787	16.8453	12.9876	7.66561	3.19559		14.7655	14.0026	16.232	12.8897	12.5852		17.3046	14.7679	15.7277	14.5692	11.2926			L123_2 vs. W_10	93.592	<0.001		W_0 vs. L12_10	69.633	<0.001		L13_1 vs. W_2	37.716
			13.8848	10.4863	10.7517	2.41352	1.79255		12.7221	15.5741	10.4116	2.95548	0.897628		17.5053	13.0817	14.6699	8.20454	6.94732		19.0945	15.674	15.2858	8.78171	5.48469		16.2164	20.4167	18.5409	12.9971	10.6775		12.5429	16.801	14.0507	16.3205	11.8203			L123_2 vs. L23_10	92.695	<0.001		W_0 vs. L1_10	65.697	<0.001		L13_1 vs. L13_10	36.34
			15.1654	12.8629	10.7024	3.12929	1.00153		12.8356	16.3315	9.06212	2.12477	1.15867		12.4732	15.1928	13.5629	7.9174	5.06528		13.2799	15.292	12.4643	9.95008	3.87921		17.5603	17.4043	16.1366	11.9424	10.8704		23.4452	15.0009	15.0102	13.216	15.5245			L123_2 vs. L23_5	85.721	<0.001		W_0 vs. L1_5	49.915	<0.001		L13_1 vs. W_1	21.919
			16.5891	12.836	9.87513	3.06844	1.05885		15.4373	15.0636	7.7037	2.73582	1.4275		15.8973	14.025	17.7844	7.88457	7.36911		15.9787	17.6327	11.3892	9.8189	4.06768		18.7067	14.2427	19.7188	12.6731	11.1263		18.0788	18.6613	16.5575	13.0181	14.2259			L123_2 vs. W_5	84.761	<0.001		W_0 vs. L12_5	47.275	<0.001		L13_1 vs. L23_1	17.823
			17.8815	15.4443	9.67724	2.9201	1.59153		18.1399	11.2218	8.41344	2.47	1.47209		18.2102	16.1868	18.7033	7.97258	5.66758		14.2376	16.5784	14.2837	8.44872	3.3098		14.6855	16.1794	15.0649	12.7485	11.5446		16.965	13.5619	15.7183	16.3605	14.4954			L123_2 vs. L12_10	71.732	<0.001		W_0 vs. L23_2	43.736	<0.001		L13_1 vs. L13_5	17.719
			14.4389	12.637	9.4775	4.31375	1.80013		17.3721	10.376	8.77332	2.24416	1.67426		16.1113	11.5141	16.6724	9.45232	5.2352		17.4178	14.1743	13.9568	10.079	5.02156		14.9883	17.0533	17.1387	12.009	8.3086		14.0294	17.3998	16.717	16.5292	12.7243			L123_2 vs. L1_10	67.796	<0.001		W_0 vs. W_2	38.449	<0.001		L13_1 vs. L12_2	11.836
			13.8118	12.7438	11.3111	2.50235	1.08699		16.2108	12.2338	9.23367	2.98691	1.46651		15.5745	13.4449	16.7692	8.81258	5.82503		20.9492	16.7926	15.3383	9.75923	5.20551		16.9545	15.8479	15.1252	11.9588	14.1488		17.1427	18.9799	17.4294	20.7228	18.3279			L123_2 vs. L1_5	52.014	<0.001		W_0 vs. L13_10	37.072	<0.001		L13_1 vs. L123_10	10.033
			19.7756	12.1044	7.83908	2.67008	1.12329		14.9286	13.4921	8.54161	2.9077	1.81571		17.2832	13.5442	19.2713	7.14235	5.82293			17.1762	15.4459	8.57383	5.10263				17.2722	14.3278	9.6201		15.6487	15.6473	18.4565	13.3373	16.5455			L123_2 vs. L12_5	49.374	<0.001		W_0 vs. W_1	22.651	<0.001		L13_1 vs. L12_1	3.264
				14.1971	9.01179	2.41168	0.933622			13.9324	8.21166		1.20699		13.3809	16.4585	11.9336	8.45515	4.7952			18.3574	14.478	9.80418	4.61008				17.0793	15.703	9.75094		16.0556	12.5836	13.6954	16.597	12.0629			L123_2 vs. L23_2	45.835	<0.001		W_0 vs. L23_1	18.555	<0.001		L13_1 vs. L1_1	1.026
				14.3199	10.7497	2.72913	1.82936				10.4985		1.7464		15.1958	15.5773	11.2693	9.52605	5.84492				12.8279	8.80658	5.33031					16.1581				14.0772	16.4306	18.5279	15.5178			L123_2 vs. W_2	40.548	<0.001		W_0 vs. L13_5	18.452	<0.001		L13_1 vs. L1_2	0.949
						2.53247	1.07855				8.9839		1.62643		14.5682	16.1724	15.7278	8.2327	5.34452				16.016							15.4764				15.4472		12.5436				L123_2 vs. L13_10	39.171	<0.001		W_0 vs. L12_2	12.569	<0.001		L1_2 vs. W_10	89.812
							1.44005						1.96622		17.8886	15.9433	20.0258	7.78829												16.3108										L123_2 vs. W_1	24.75	<0.001		W_0 vs. L123_10	10.765	0.011		L1_2 vs. L23_10	88.915
							1.13031						1.59469		19.165	18.2211		9.51936												14.2944										L123_2 vs. L23_1	20.654	<0.001		W_0 vs. L12_1	3.996	1		L1_2 vs. L23_5	81.941
							1.29944						0.95449					10.1549																						L123_2 vs. L13_5	20.551	<0.001		W_0 vs. L1_1	1.758	1		L1_2 vs. W_5	80.981
													2.18921					9.79069																						L123_2 vs. L12_2	14.667	<0.001		W_0 vs. L1_2	1.681	1		L1_2 vs. L12_10	67.952
													1.41852																											L123_2 vs. L123_10	12.864	<0.001		W_0 vs. L13_1	0.732	1		L1_2 vs. L1_10	64.016
																																								L123_2 vs. L12_1	6.095	0.859		W_0 vs. L123_5	0.633	1		L1_2 vs. L1_5	48.234
		Average	16.3123	12.6201	10.0451	2.83822	1.39889		16.4187	13.3692	9.23941	2.69835	1.55764		15.2562	15.0423	15.0542	7.67461	5.25971		16.2985	15.6607	14.2636	8.60624	4.96208		16.318	16.1928	16.4652	13.3045	10.2695		15.1002	16.3913	15.4282	15.0157	13.4857			L123_2 vs. L1_1	3.857	1		W_0 vs. L1_0	0.361	1		L1_2 vs. L12_5	45.594
		SD	2.44348	1.67517	1.46598	0.489537	0.348541		2.00231	1.58261	1.19135	0.442588	0.3145		2.30632	2.10162	2.21559	1.33348	0.881966		1.89257	1.90873	1.9668	0.820574	0.759445		1.81909	2.08897	2.00392	1.67894	2.0725		2.70475	2.1395	1.60449	2.04988	2.09806			L123_2 vs. L1_2	3.78	1		W_0 vs. L12_0	0.084	1		L1_2 vs. L23_2	42.055
		n=	35	37	37	38	41		35	36	38	35	42		40	40	39	42	38		34	36	38	37	37		34	34	36	40	36		36	38	37	38	37			L123_2 vs. L13_1	2.831	1		W_0 vs. L123_0	0.0732	1		L1_2 vs. W_2	36.768
																																								L123_2 vs. L123_5	2.732	1		L123_0 vs. W_10	91.419	<0.001		L1_2 vs. L13_10	35.391
		Compound	IAA-Glu-DM						IAA-Glu-DM						IAA-Glu-DM						IAA-Glu-DM						IAA-Glu-DM						IAA-Glu-DM							L123_2 vs. L1_0	2.46	1		L123_0 vs. L23_10	90.523	<0.001		L1_2 vs. W_1	20.97
		(μM)	0	1	2	5	10		0	1	2	5	10		0	1	2	5	10		0	1	2	5	10		0	1	2	5	10		0	1	2	5	10			L123_2 vs. L12_0	2.183	1		L123_0 vs. L23_5	83.549	<0.001		L1_2 vs. L23_1	16.874
		Plants	WT (Ws)						ill2 iar3						ilr1						ilr1 ill2						ilr1 iar3						ilr1ill2 iar3							L123_2 vs. L123_0	2.172	1		L123_0 vs. W_5	82.589	<0.001		L1_2 vs. L13_5	16.771
			W_0	W_1	W_2	W_5	W_10		L23_0	L23_1	L23_2	L23_5	L23_10		L1_0	L1_1	L1_2	L1_5	L1_10		L12_0	L12_1	L12_2	L12_5	L12_10		L13_0	L13_1	L13_2	L13_5	L13_10		L123_0	L123_1	L123_2	L123_5	L123_10			L123_2 vs. W_0	2.099	1		L123_0 vs. L12_10	69.56	<0.001		L1_2 vs. L12_2	10.888
		root length (%)	96.5502	69.0799	64.3685	16.7383	6.78853		113.129	84.8689	68.2726	23.9561	7.53935		91.9434	127.611	86.2113	40.6428	24.166		99.6746	92.3053	90.937	47.9935	36.9241		86.6298	72.7149	90.6753	91.7735	80.5021		80.4092	108.082	112.958	129.83	83.365			L123_2 vs. L13_0	2.063	1		L123_0 vs. L1_10	65.624	<0.001		L1_2 vs. L123_10	9.084
			80.2966	86.6112	55.8321	16.9352	10.6002		114.396	79.2358	53.1185	15.2344	10.9265		92.1205	90.6176	87.4043	33.0476	23.9674		101.222	85.072	79.6749	50.5838	32.6545		71.7881	88.5143	110.565	87.0706	63.1315		87.7671	100.58	106.285	91.9288	82.6191			L123_2 vs. L23_0	2.059	1		L123_0 vs. L1_5	49.842	<0.001		L1_2 vs. L12_1	2.315
			81.0664	63.3994	43.5145	17.2421	8.2675		96.5163	90.121	55.8462	14.6799	12.2545		91.6617	82.5804	115.837	59.114	36.7594		82.5064	112.598	83.1742	51.0393	22.7271		96.0076	108.507	92.6646	65.6559	94.6127		90.5906	105.571	100.005	104.555	75.7237			L123_2 vs. L13_2	1.16	1		L123_0 vs. L12_5	47.202	<0.001		L1_2 vs. L1_1	0.0768
			99.908	71.2436	66.3467	14.8062	8.66189		91.1004	90.6754	51.6129	16.8083	9.14883		109.293	97.6517	99.2724	35.1584	34.879		104.887	80.0369	90.4556	51.819	23.452		94.5544	101.723	119.772	84.6155	50.8783		98.0477	111.254	90.9613	72.1668	82.3425			L13_2 vs. W_10	92.431	<0.001		L123_0 vs. L23_2	43.663	<0.001		L1_1 vs. W_10	89.735
			85.4493	68.1989	55.2399	14.3885	6.1453		109.218	87.6392	52.5218	14.5945	9.26565		81.0954	100.936	100.927	62.4095	31.1685		82.3341	77.5732	93.3631	44.6668	30.2521		110.403	79.8953	88.6548	69.0132	56.7704		91.3406	110.055	108.261	75.8721	85.6869			L13_2 vs. L23_10	91.535	<0.001		L123_0 vs. W_2	38.375	<0.001		L1_1 vs. L23_10	88.838
			94.5635	78.4004	61.5214	16.1941	6.67522		124.73	88.344	50.5856	17.3326	8.1656		118.28	75.3556	101.88	41.6918	26.9941		92.1502	65.7733	87.1366	53.5149	27.7634		110.337	90.2809	92.2233	71.0489	70.9492		97.2765	99.7462	90.7085	90.9457	78.8926			L13_2 vs. L23_5	84.56	<0.001		L123_0 vs. L13_10	36.999	<0.001		L1_1 vs. L23_5	81.864
			88.2149	63.76	55.4368	19.9972	6.01117		104.999	70.1092	53.9059	14.2842	10.2305		82.8401	84.0171	99.6694	43.9598	36.8707		94.508	89.9351	69.7502	56.6672	33.8021		103.06	77.1051	94.7026	99.0702	62.8811		95.891	128.38	112.201	100.333	120.058			L13_2 vs. W_5	83.6	<0.001		L123_0 vs. W_1	22.578	<0.001		L1_1 vs. W_5	80.904
			120.991	77.1696	53.4656	18.2008	6.5663		96.5899	95.4805	44.5382	13.5647	9.0471		107.849	87.1252	100.513	46.0889	39.9503		95.9752	89.1422	73.997	49.7695	35.824		86.3182	96.7436	95.9093	82.6664	39.1449		85.0416	100.806	109.67	93.256	92.0057			L13_2 vs. L12_10	70.571	<0.001		L123_0 vs. L23_1	18.482	<0.001		L1_1 vs. L12_10	67.875
			87.1383	76.357	64.0013	15.3806	13.8314		93.2692	74.2898	55.8383	19.9561	11.2659		86.7981	106.616	90.81	35.6236	31.1966		113.464	86.0116	85.9603	59.0605	27.4346		88.38	92.8186	102.205	98.86	53.2908		112.194	81.5752	95.8763	107.54	71.6501			L13_2 vs. L1_10	66.636	<0.001		L123_0 vs. L13_5	18.378	<0.001		L1_1 vs. L1_10	63.939
			88.3431	104.871	57.6307	18.096	12.1998		111.789	89.2208	55.2638	14.2142	9.50146		83.7458	103.467	92.7226	41.0639	36.5084		122.081	99.7577	99.3538	50.872	33.7513		92.4063	110.852	91.8128	65.4097	52.0015		125.695	86.9246	89.2781	107.487	69.4545			L13_2 vs. L1_5	50.853	<0.001		L123_0 vs. L12_2	12.495	<0.001		L1_1 vs. L1_5	48.157
			84.6133	84.0862	76.4362	11.653	12.1432		95.3565	73.8072	49.1369	14.9589	11.2914		75.2419	83.4911	75.2421	46.2595	36.154		99.4759	81.3685	74.323	52.7	28.9935		108.008	102.518	114.243	83.7082	50.0319		122.432	131.577	104.414	101.676	95.213			L13_2 vs. L12_5	48.214	<0.001		L123_0 vs. L123_10	10.692	0.011		L1_1 vs. L12_5	45.517
			116.334	82.8412	52.8539	26.3464	6.34171		96.2932	84.1932	57.0859	13.8282	12.7007		96.9129	82.45	100.734	47.4967	37.1407		96.245	107.283	73.3709	43.9874	26.6054		106.917	103.161	85.629	81.4924	43.0622		116.351	98.7711	97.7142	95.4398	79.1337			L13_2 vs. L23_2	44.675	<0.001		L123_0 vs. L12_1	3.923	1		L1_1 vs. L23_2	41.979
			98.4409	73.8682	55.572	17.2789	8.53794		105.395	68.2726	56.8812	24.5693	10.6835		78.2701	99.3311	98.1836	47.4743	30.1167		102.864	93.2595	74.6627	52.3399	34.4493		113.243	114.431	93.5799	82.8449	47.5368		105.875	121.762	77.9463	90.7803	76.9876			L13_2 vs. W_2	39.387	<0.001		L123_0 vs. L1_1	1.685	1		L1_1 vs. W_2	36.691
			106.562	82.5537	60.8008	19.0564	6.09663		100.331	85.2957	65.8306	17.4664	6.38828		110.638	108.619	108.101	50.5335	33.8255		88.6401	107.118	98.2076	48.3594	29.168		103.716	97.3529	84.3308	83.0673	68.6578		99.7109	116.698	107.102	107.457	74.1021			L13_2 vs. L13_10	38.01	<0.001		L123_0 vs. L1_2	1.608	1		L1_1 vs. L13_10	35.314
			137.199	80.1086	92.1795	16.3893	9.65397		85.2199	66.4194	74.9435	13.5151	7.34585		110.806	88.2156	91.0664	34.8985	39.3799		88.9833	84.725	99.5871	47.7474	31.1799		110.939	123.378	85.5578	70.7376	82.394		111.195	116.357	97.936	86.9709	65.3506			L13_2 vs. W_1	23.589	<0.001		L123_0 vs. L13_1	0.659	1		L1_1 vs. W_1	20.893
			95.4182	81.4998	68.6101	17.1286	7.91787		105.83	82.314	44.7766	16.4354	10.3455		124.091	121.425	95.1119	38.0097	25.8345		100.059	105.385	87.6772	48.6783	38.6112		101.73	108.177	93.6367	73.6478	67.9061		75.917	124.031	113.074	85.2482	90.9442			L13_2 vs. L23_1	19.494	<0.001		L123_0 vs. L123_5	0.56	1		L1_1 vs. L23_1	16.797
			92.1835	93.0969	77.6883	13.4362	10.2254		101.039	81.5395	44.5386	15.8961	8.95579		90.7536	103.004	107.362	44.6008	32.5669		88.7007	94.3649	96.0306	57.7416	33.4777		109.503	115.33	105.966	78.0489	62.0477		78.8441	120.134	87.0341	101.504	107.04			L13_2 vs. L13_5	19.39	<0.001		L123_0 vs. L1_0	0.288	1		L1_1 vs. L13_5	16.694
			90.3201	68.1686	61.9549	16.946	10.569		73.435	92.0148	63.4607	13.7306	9.33969		77.5032	103.773	116.682	52.7943	31.9121		88.5656	102.071	102.3	48.3058	34.3729		114.541	118.856	103.257	90.9318	48.1183		76.6746	100.947	100.86	113.982	105.594			L13_2 vs. L12_2	13.507	<0.001		L123_0 vs. L12_0	0.0108	1		L1_1 vs. L12_2	10.811
			105.661	80.2797	63.6719	20.5993	9.35004		100.402	99.0087	56.4998	18.7634	7.10444		77.188	99.9752	89.5477	56.3264	34.2769		95.8362	102.498	68.3024	59.6091	27.7215		96.547	103.078	111.712	79.9803	57.8722		59.434	146.322	109.008	100.721	92.4057			L13_2 vs. L123_10	11.704	0.002		L12_0 vs. W_10	91.409	<0.001		L1_1 vs. L123_10	9.007
			106.902	68.2144	60.1878	15.9409	6.961		87.5669	78.9811	64.4025	14.8345	9.66028		91.0271	108.246	103.72	62.0236	44.6274		112.441	118.319	95.8849	47.3759	30.3179		93.5218	102.574	103.491	72.539	62.1624		82.1248	112.346	111.765	91.4063	102.182			L13_2 vs. L12_1	4.934	0.989		L12_0 vs. L23_10	90.512	<0.001		L1_1 vs. L12_1	2.238
			91.7805	60.8362	63.1359	18.4944	8.76409		88.7446	75.7554	61.6003	15.072	10.2721		104.345	90.9295	75.6476	53.8105	31.132		92.375	115.789	64.2823	56.6364	31.53		86.2791	81.1157	114.987	69.6837	65.3462		84.452	101.774	93.5527	91.0238	84.5052			L13_2 vs. L1_1	2.696	1		L12_0 vs. L23_5	83.538	<0.001		L12_1 vs. W_10	87.497
			97.0328	69.8624	55.4014	20.5877	11.1512		97.0374	70.9979	69.3929	14.9641	8.96497		107.373	129.649	108.168	56.4301	28.1618		92.5811	86.9931	87.557	53.655	27.7642		107.997	83.4335	135.48	72.7299	57.575		107.646	106.233	89.6351	98.4797	75.8145			L13_2 vs. L1_2	2.619	1		L12_0 vs. W_5	82.578	<0.001		L12_1 vs. L23_10	86.6
			128.719	83.9967	49.6886	17.3213	10.9422		105.247	83.8712	60.1014	16.0241	6.13225		119.541	83.0029	107.622	44.701	40.2009		106.925	92.9415	116.734	52.7179	34.0741		113.17	97.1537	91.5294	70.0833	57.6833		99.2987	105.175	96.3853	95.0667	105.905			L13_2 vs. L13_1	1.671	1		L12_0 vs. L12_10	69.549	<0.001		L12_1 vs. L23_5	79.626
			128.843	59.8235	50.8242	21.3708	9.60295		116.459	84.2854	50.2758	19.2566	10.8792		80.9716	99.4154	77.2787	58.1276	32.6904		100.922	91.455	109.889	53.9987	34.6706		95.8116	95.4659	110.752	75.0193	68.1401		113.792	125.941	102.266	116.739	101.928			L13_2 vs. L123_5	1.571	1		L12_0 vs. L1_10	65.613	<0.001		L12_1 vs. W_5	78.666
			116.555	75.814	64.3083	18.9445	9.63128		120.38	70.5027	60.207	15.4292	7.59691		120.178	81.9354	86.163	46.6141	23.271		103.023	84.8455	94.6925	57.4002	31.4882		91.6701	95.4814	89.6127	100.853	72.7756		97.2008	113.451	92.3169	95.6217	83.2107			L13_2 vs. L1_0	1.3	1		L12_0 vs. L1_5	49.831	<0.001		L12_1 vs. L12_10	65.637
			103.625	64.5277	63.6902	13.4584	7.60814		96.6566	74.3744	53.5344	18.8001	10.7941		95.4017	121.248	103.14	43.664	40.757		104.451	97.733	78.0025	50.9591	38.549		88.7849	102.004	81.7669	88.9109	46.4647		109.387	114.923	95.5741	100.018	91.235			L13_2 vs. L12_0	1.022	1		L12_0 vs. L12_5	47.191	<0.001		L12_1 vs. L1_10	61.701
			111.182	93.9724	70.4047	17.1028	5.41693		96.6947	69.5133	67.2572	17.0105	11.5715		96.9434	109.16	73.7162	47.7541	34.4421		119.132	103.259	102.251	42.864	31.4585		122.856	108.553	117.362	74.2766	81.0674		94.058	90.3217	129.388	95.3695	87.1484			L13_2 vs. L123_0	1.012	1		L12_0 vs. L23_2	43.652	<0.001		L12_1 vs. L1_5	45.919
			84.4081	80.3783	66.9687	15.6187	9.89279		119.777	83.6637	51.6449	18.3421	12.2872		122.655	90.4792	91.742	46.5435	28.8389		110.299	103.346	79.6784	47.0283	19.6048		90.586	85.9057	99.5828	79.078	77.2098		114.6	97.8005	104.157	96.4847	74.7854			L13_2 vs. W_0	0.938	1		L12_0 vs. W_2	38.365	<0.001		L12_1 vs. L12_5	43.279
			85.183	64.3331	65.9612	14.8069	10.9972		77.5737	94.9641	63.4856	18.0212	5.47334		114.414	85.501	95.8817	53.6244	45.4073		117.144	96.1595	93.778	53.8755	33.6484		99.487	125.256	113.748	79.7369	65.5063		83.0654	111.265	93.0508	108.083	78.2803			L13_2 vs. L13_0	0.902	1		L12_0 vs. L13_10	36.988	<0.001		L12_1 vs. L23_2	39.74
			93.0392	78.9132	65.6589	19.1981	6.14436		78.2661	99.5823	55.2568	12.9559	7.06508		81.5239	99.2992	88.6465	51.7477	33.1064		81.4719	93.8159	76.468	61.0434	23.7988		107.732	106.775	98.9976	73.2661	66.6896		155.266	99.3438	99.4053	87.5231	102.811			L13_2 vs. L23_0	0.898	1		L12_0 vs. W_1	22.567	<0.001		L12_1 vs. W_2	34.453
			101.774	78.7486	60.5836	18.8248	6.49602		94.1302	91.851	46.9738	16.6818	8.70427		103.904	91.6665	116.238	51.5331	48.1641		98.0291	108.176	69.8726	60.2387	24.9551		114.765	87.3784	120.974	77.7488	68.2595		119.727	123.585	109.652	86.2128	94.211			L23_0 vs. W_10	91.533	<0.001		L12_0 vs. L23_1	18.471	<0.001		L12_1 vs. L13_10	33.076
			109.703	94.7505	59.3696	17.9147	9.76399		110.609	68.4254	51.3015	15.061	8.97617		119.021	105.796	122.244	52.1083	37.043		87.3474	101.708	87.6301	51.8327	20.3055		90.0952	99.2602	92.4227	78.2119	70.8259		112.351	89.8137	104.095	108.348	95.9957			L23_0 vs. L23_10	90.636	<0.001		L12_0 vs. L13_5	18.368	<0.001		L12_1 vs. W_1	18.655
			88.5821	77.5275	58.1442	26.4647	11.0437		105.928	63.2683	53.4958	13.6839	10.2089		105.303	75.2556	108.97	61.7799	34.217		106.858	86.9591	85.6245	61.8342	30.8071		91.9525	104.621	105.145	73.6749	50.973		92.9099	115.231	110.709	109.465	84.2668			L23_0 vs. L23_5	83.662	<0.001		L12_0 vs. L12_2	12.485	<0.001		L12_1 vs. L23_1	14.559
			84.7347	78.1828	69.3931	15.3518	6.66865		98.8466	74.5963	56.3029	18.2129	8.9421		101.794	87.8752	109.602	57.5985	38.0721		128.523	103.022	94.0998	59.8726	31.9356		104.015	97.2261	92.7927	73.3667	86.8026		113.528	125.695	115.427	137.237	121.377			L23_0 vs. W_5	82.702	<0.001		L12_0 vs. L123_10	10.681	0.014		L12_1 vs. L13_5	14.456
			121.322	74.2599	48.0925	16.3808	6.89135		91.0283	82.2692	52.083	17.7299	11.0714		112.962	88.5242	125.956	46.682	38.0584			105.376	94.7604	52.6002	31.3045				105.965	87.9005	59.019		103.634	103.624	122.228	88.3268	109.573			L23_0 vs. L12_10	69.673	<0.001		L12_0 vs. L12_1	3.912	1		L12_1 vs. L12_2	8.573
				87.099	55.287	14.7956	5.72775			84.9538	50.0711		7.35969		87.4566	107.572	77.9977	55.2624	31.3412			112.622	88.822	60.1484	28.2827				104.781	96.3373	59.8217		106.328	83.3349	90.6982	109.914	79.8865			L23_0 vs. L1_10	65.737	<0.001		L12_0 vs. L1_1	1.674	1		L12_1 vs. L123_10	6.769
				87.852	65.949	16.7431	11.2231				64.0151		10.6488		99.3189	101.812	73.6555	62.2617	38.2021				78.6987	54.0281	32.7013					99.1294				93.2264	108.812	122.701	102.767			L23_0 vs. L1_5	49.955	<0.001		L12_0 vs. L1_2	1.597	1		L123_10 vs. W_10	80.728
						15.5367	6.61685				54.7799		9.91725		95.2171	105.702	102.796	53.8085	34.9315				98.2578							94.9469				102.299		83.0702				L23_0 vs. L12_5	47.315	<0.001		L12_0 vs. L13_1	0.648	1		L123_10 vs. L23_10	79.831
							8.83467						11.9892		116.919	104.205	130.887	50.9039												100.067										L23_0 vs. L23_2	43.776	<0.001		L12_0 vs. L123_5	0.549	1		L123_10 vs. L23_5	72.857
							6.93439						9.72374		125.261	119.092		62.2181												87.6958										L23_0 vs. W_2	38.489	<0.001		L12_0 vs. L1_0	0.277	1		L123_10 vs. W_5	71.897
							7.97202						5.82006					66.372																						L23_0 vs. L13_10	37.112	<0.001		L1_0 vs. W_10	91.131	<0.001		L123_10 vs. L12_10	58.868
													13.3488					63.9914																						L23_0 vs. W_1	22.691	<0.001		L1_0 vs. L23_10	90.235	<0.001		L123_10 vs. L1_10	54.932
													8.64951																											L23_0 vs. L23_1	18.595	<0.001		L1_0 vs. L23_5	83.26	<0.001		L123_10 vs. L1_5	39.15
																																								L23_0 vs. L13_5	18.492	<0.001		L1_0 vs. W_5	82.301	<0.001		L123_10 vs. L12_5	36.51
		Average	100.075	77.424	61.6263	17.4124	8.58214		100.114	81.5196	56.3379	16.4534	9.4978		99.714	98.3157	98.3936	50.1608	34.3772		99.991	96.0777	87.5065	52.799	30.4422		100.11	99.3424	101.014	81.6225	63.0031		100.002	108.551	102.173	99.4417	89.3095			L23_0 vs. L12_2	12.609	<0.001		L1_0 vs. L12_10	69.272	<0.001		L123_10 vs. L23_2	32.971
		SD	14.9907	10.2771	8.99377	3.00329	2.13829		12.2092	9.65007	7.26432	2.69871	1.91768		15.074	13.7361	14.481	8.71553	5.76448		11.6108	11.71	12.0663	5.0342	4.65917		11.16	12.8158	12.294	10.3002	12.7147		17.9122	14.1689	10.6257	13.5754	13.8944			L23_0 vs. L123_10	10.805	0.01		L1_0 vs. L1_10	65.336	<0.001		L123_10 vs. W_2	27.684
		n=	35	37	37	38	41		35	36	38	35	42		40	40	39	42	38		34	36	38	37	37		34	34	36	40	36		36	38	37	38	37			L23_0 vs. L12_1	4.036	1		L1_0 vs. L1_5	49.553	<0.001		L123_10 vs. L13_10	26.307
																																								L23_0 vs. L1_1	1.798	1		L1_0 vs. L12_5	46.914	<0.001		L123_10 vs. W_1	11.886
																																								L23_0 vs. L1_2	1.721	1		L1_0 vs. L23_2	43.375	<0.001		L123_10 vs. L23_1	7.79
																																								L23_0 vs. L13_1	0.772	1		L1_0 vs. W_2	38.087	<0.001		L123_10 vs. L13_5	7.686
																																								L23_0 vs. L123_5	0.673	1		L1_0 vs. L13_10	36.71	<0.001		L123_10 vs. L12_2	1.803
																																								L23_0 vs. L1_0	0.401	1		L1_0 vs. W_1	22.289	<0.001		L12_2 vs. W_10	78.924
																																								L23_0 vs. L12_0	0.124	1		L1_0 vs. L23_1	18.194	<0.001		L12_2 vs. L23_10	78.028
																																								L23_0 vs. L123_0	0.113	1		L1_0 vs. L13_5	18.09	<0.001		L12_2 vs. L23_5	71.053
																																								L23_0 vs. W_0	0.04	1		L1_0 vs. L12_2	12.207	<0.001		L12_2 vs. W_5	70.093
																																								L23_0 vs. L13_0	0.00369	1		L1_0 vs. L123_10	10.404	0.011		L12_2 vs. L12_10	57.064
																																												L1_0 vs. L12_1	3.635	1		L12_2 vs. L1_10	53.129
																																												L1_0 vs. L1_1	1.397	1		L12_2 vs. L1_5	37.346
																																												L1_0 vs. L1_2	1.32	1		L12_2 vs. L12_5	34.707
																																												L1_0 vs. L13_1	0.371	1		L12_2 vs. L23_2	31.168
																																												L1_0 vs. L123_5	0.271	1		L12_2 vs. W_2	25.88
																																																L12_2 vs. L13_10	24.503
																																																L12_2 vs. W_1	10.082
																																																L12_2 vs. L23_1	5.987
																																																L12_2 vs. L13_5	5.883
[truncated: 4 more columns]

[truncated: 45 more sheets: Fig.5c, Fig.5d, Fig.5e, Fig.6b, Fig. 6c , Fig. 6d, Supplimental FIgures 1-20, Fig.S2a, Fig. S2d, Fig.S2e, Fig.S3a-c, Fig. S3d, Fig.S4b, c, Fig. S6f, Fig. S7b, Fig. S7d, Fig. S8a,b, Fig.S9a, Fig. S9c,d, Fig.S9e …]
